# Supplementary material for: Calcium Rescues Streptococcus pneumoniae D39 ΔmntE Manganese-Sensitive Growth Phenotype
Source: Microorganisms. 2024 Sep 1;12(9):1810. doi: 10.3390/microorganisms12091810 (PMC11434433; doi:10.3390/microorganisms12091810)
Supplement: Supplementary file 1 [file microorganisms-12-01810-s001.zip]

Archive with 2 entries (2 files):
- Differential RNAseq Summary.xlsx
- Supplementary Material Figure S1 and Tables S1-3.pdf
