# Supplementary material for: Calcium Rescues Streptococcus pneumoniae D39 ΔmntE Manganese-Sensitive Growth Phenotype
Source: Microorganisms. 2024 Sep 1;12(9):1810. doi: 10.3390/microorganisms12091810 (PMC11434433; doi:10.3390/microorganisms12091810)
Supplement: Supplementary file 1 [file microorganisms-12-01810-s001.zip › Differential RNAseq Summary.xlsx]

## Sheet: WT_BHI_vs_Ca
locus tag	gene	baseMean	log2FoldChange	lfcSE	stat	pvalue	padj
SPD_0001	dnaA	1373.51	0.185673	0.324926	0.571431	0.567708	0.998938
SPD_0002	dnaN	3418.82	-0.339151	0.90702	-0.373918	0.708466	0.998938
SPD_0003		127.693	-0.621292	0.684778	-0.90729	0.364253	0.998938
SPD_0004		4381.19	-0.494215	0.647822	-0.762887	0.445531	0.998938
SPD_0005	pth	278.484	0.293946	0.335764	0.875453	0.381327	0.998938
SPD_0006	mfd	1816.99	-0.139031	0.422639	-0.32896	0.742186	0.998938
SPD_0007		325.311	-0.247681	0.652908	-0.37935	0.704428	0.998938
SPD_0008		314.997	0.166552	0.389184	0.427951	0.668687	0.998938
SPD_0009		42.9633	-0.265999	0.434798	-0.611776	0.540686	0.998938
SPD_0010		1238.39	0.263725	0.31692	0.832152	0.405323	0.998938
SPD_0011	tilS	1424.15	0.262738	0.262199	1.00206	0.316316	0.998938
SPD_0012	hpt	2761.96	0.170404	0.28778	0.592131	0.553763	0.998938
SPD_0013	ftsH	18300.9	0.00207155	0.209234	0.00990064	0.992101	0.998938
SPD_0014	comX1	0	NA	NA	NA	NA	NA
SPD_0015		0	NA	NA	NA	NA	NA
SPD_0016	rrsA	0	NA	NA	NA	NA	NA
SPD_0017		0	NA	NA	NA	NA	NA
SPD_0018	rrlA	0	NA	NA	NA	NA	NA
SPD_0019	rrfA	0	NA	NA	NA	NA	NA
SPD_0020		34.7246	-0.025363	1.29927	-0.0195209	0.984426	0.998938
SPD_0021		11.1971	-0.196853	0.978577	-0.201163	0.840571	0.998938
SPD_0022		0.572304	-0.0517218	1.3605	-0.0380169	0.969674	0.998938
SPD_0023		22.5415	-0.124669	0.748141	-0.166638	0.867655	0.998938
SPD_0024	purA	24000	-0.239978	1.33457	-0.179817	0.857296	0.998938
SPD_0025		78.942	-0.354971	0.356935	-0.994497	0.319981	0.998938
SPD_0026	scRNA	28.7851	-0.753206	1.42479	-0.528644	0.597052	0.998938
SPD_0027	dut	1463.99	-0.470003	1.44835	-0.32451	0.745552	0.998938
SPD_0028		1030.21	-0.122224	0.958876	-0.127466	0.898571	0.998938
SPD_0029	radA	2264.74	-0.249673	0.6932	-0.360175	0.718716	0.998938
SPD_0030		1991.48	-0.42551	0.734661	-0.579193	0.562459	0.998938
SPD_0031		934.359	-0.29232	0.701503	-0.416705	0.676894	0.998938
SPD_0032		148.658	0.105247	0.449164	0.234319	0.814738	0.998938
SPD_0033	prsA	14776	-0.234715	1.07553	-0.218233	0.827248	0.998938
SPD_0034		3.30278	0.584898	1.1043	0.529653	0.596352	0.998938
SPD_0035		17.674	0.106486	0.837755	0.127108	0.898855	0.998938
SPD_0036		30.7114	-0.853273	0.83873	-1.01734	0.308992	0.998938
SPD_0037		62.0444	-0.171463	0.387195	-0.442834	0.657886	0.998938
SPD_0038		7397.41	-0.111736	0.280407	-0.398478	0.690278	0.998938
SPD_0039		435.464	0.0984171	0.355182	0.277089	0.781712	0.998938
SPD_0040		11873.5	-0.216306	0.27746	-0.779593	0.43563	0.998938
SPD_0041	araT	4716.64	-0.303956	0.708812	-0.428825	0.668051	0.998938
SPD_0042	recO	2818.02	-0.434436	0.609165	-0.713167	0.475742	0.998938
SPD_0043	plsX	2547.85	0.0644701	0.31528	0.204485	0.837974	0.998938
SPD_0044		481.685	-0.0860857	0.284497	-0.302589	0.762203	0.998938
SPD_0045		403.808	0.164526	0.310416	0.530018	0.596099	0.998938
SPD_0046	blpU	222.278	0.212532	0.539723	0.39378	0.693744	0.998938
SPD_0047		60.9977	0.873489	0.756801	1.15419	0.248424	0.998938
SPD_0048		1.99128	-0.698084	1.0266	-0.679996	0.496507	0.998938
SPD_0049	comA	220.813	0.226056	0.544831	0.41491	0.678208	0.998938
SPD_0050	comB	129.091	0.169657	1.2987	0.130636	0.896063	0.998938
SPD_0051	purC	28.3423	-0.476229	1.21411	-0.392246	0.694876	0.998938
SPD_0052		978.432	-0.161189	1.72772	-0.0932958	0.925669	0.998938
SPD_0053	purF	136.145	-0.218791	1.20862	-0.181025	0.856348	0.998938
SPD_0054	purM	126.361	0.0258423	1.31474	0.0196558	0.984318	0.998938
SPD_0055	purN	196.003	-0.910258	1.75915	-0.517441	0.604848	0.998938
SPD_0056		25.1009	-0.421582	0.619192	-0.680857	0.495962	0.998938
SPD_0057	purH	262.547	0.280147	0.709554	0.394821	0.692975	0.998938
SPD_0058	purD	408.752	0.0678056	1.24697	0.0543761	0.956635	0.998938
SPD_0059	purE	80.1178	-1.17447	0.90492	-1.29787	0.194331	0.998938
SPD_0060	purK	836.239	-0.349335	1.54103	-0.226689	0.820665	0.998938
SPD_0061		294.548	0.258097	0.609239	0.423638	0.67183	0.998938
SPD_0062	purB	7710.06	-0.389469	0.924505	-0.421273	0.673555	0.998938
SPD_0063	strH	815.659	-0.0641832	0.721623	-0.0889429	0.929127	0.998938
SPD_0064		10986.5	0.204732	0.374464	0.546735	0.584561	0.998938
SPD_0065	bgaC	273.878	-0.369308	1.03993	-0.355128	0.722494	0.998938
SPD_0066		42935.9	-0.33603	2.80812	-0.119664	NA	NA
SPD_0067		38945.6	-0.0877508	2.64788	-0.03314	NA	NA
SPD_0068		253516	0.0519676	2.94298	0.0176582	NA	NA
SPD_0069		24026.1	0.110309	2.63438	0.0418728	NA	NA
SPD_0070	agaS	26058.7	-0.00784355	2.44175	-0.00321226	NA	NA
SPD_0071	galM	882.167	0.30017	1.69867	0.176709	NA	NA
SPD_0072		37.7604	0.554204	0.576685	0.961017	0.336543	0.998938
SPD_0073		146.184	0.380676	0.417616	0.911547	0.362007	0.998938
SPD_0074		1159.25	-0.119423	0.417081	-0.286331	0.774625	0.998938
SPD_0075		469.37	-0.318103	0.420614	-0.756283	0.449479	0.998938
SPD_0076		5813.14	-0.099052	0.389467	-0.254327	0.799243	0.998938
SPD_0077		3900.52	-0.20953	0.370046	-0.566226	0.57124	0.998938
SPD_0078		1166.39	-0.214713	0.646791	-0.331966	0.739915	0.998938
SPD_0079		847.991	-0.0948045	0.448609	-0.21133	0.83263	0.998938
SPD_0080		310.785	-0.518194	1.03302	-0.501631	0.615927	0.998938
SPD_0081		887.247	0.182034	0.490869	0.370841	0.710756	0.998938
SPD_0082		1546.63	0.110567	0.406856	0.271759	0.785807	0.998938
SPD_0083	rpsD	23607.9	-0.343914	0.345526	-0.995334	0.319574	0.998938
SPD_0084		65.1426	-0.184501	0.510137	-0.36167	0.717599	0.998938
SPD_0085		0.0913267	-0.451416	3.91773	-0.115224	0.908268	0.998938
SPD_0086		436.606	0.361166	0.313137	1.15338	0.248754	0.998938
SPD_0087		205.96	0.521843	0.432343	1.20701	0.227428	0.998938
SPD_0088		51151.6	-0.883552	3.1666	-0.279022	NA	NA
SPD_0089		40265.2	-0.691352	3.10793	-0.222448	NA	NA
SPD_0090		96776.7	-0.52439	3.13958	-0.167026	NA	NA
SPD_0091		5364.43	-0.0748636	0.693344	-0.107975	0.914016	0.998938
SPD_0092		86.2174	0.197269	0.477145	0.413436	0.679287	0.998938
SPD_0093		1361.12	-0.150387	0.197223	-0.76252	0.44575	0.998938
SPD_0094		1190.63	0.123512	0.272913	0.452569	0.650859	0.998938
SPD_0095		757.989	0.319294	0.487916	0.654404	0.512851	0.998938
SPD_0096		5456.57	-0.267134	1.82602	-0.146293	0.88369	0.998938
SPD_0097		899.806	0.207268	0.564396	0.367238	0.713442	0.998938
SPD_0098		1855.09	-0.178343	0.565364	-0.315448	0.752422	0.998938
SPD_0099	capD	7527.39	-0.0752251	0.548992	-0.137024	0.891012	0.998938
SPD_0100		6.44811	1.86321	0.966513	1.92776	0.0538849	0.998938
SPD_0101		1126.57	0.259021	0.235499	1.09988	0.271385	0.998938
SPD_0102	sdhA	1189.26	0.236566	0.382528	0.618427	0.536294	0.998938
SPD_0103	sdhB	532.983	0.229459	0.250673	0.915372	0.359996	0.998938
SPD_0104		7046.43	0.533011	0.601259	0.886491	0.375353	0.998938
SPD_0105		8.63853	-0.10859	0.910638	-0.119246	0.905081	0.998938
SPD_0106		307.101	-0.318556	0.282164	-1.12898	0.258908	0.998938
SPD_0107		11622.7	-0.419388	1.71662	-0.244311	0.80699	0.998938
SPD_0108		369.832	-0.108725	0.451129	-0.241006	0.809551	0.998938
SPD_0109		25.8248	-0.216889	0.744284	-0.291406	0.770741	0.998938
SPD_0110	argG	75.7193	-0.344325	0.49151	-0.700545	0.483587	0.998938
SPD_0111	argH	92.4746	-0.114305	0.466051	-0.245264	0.806252	0.998938
SPD_0112		88.3743	-0.286443	0.67868	-0.422059	0.672982	0.998938
SPD_0113		13.2198	-0.0599768	0.706424	-0.084902	0.932339	0.998938
SPD_0114		0.688284	-0.0391708	1.37657	-0.0284553	0.977299	0.998938
SPD_0115		7.05385	0.26583	0.81802	0.324968	0.745206	0.998938
SPD_0116		3.01149	0.758486	0.971062	0.78109	0.43475	0.998938
SPD_0117		64.3329	0.00785226	0.615271	0.0127623	0.989817	0.998938
SPD_0118		28.7906	0.376042	0.526052	0.714839	0.474709	0.998938
SPD_0119		185.668	0.090085	0.500117	0.180128	0.857052	0.998938
SPD_0120		146.266	-0.282007	0.619155	-0.45547	0.648771	0.998938
SPD_0121		56.8	-0.135546	0.708388	-0.191344	0.848256	0.998938
SPD_0122		115.012	0.31568	0.554325	0.569485	0.569027	0.998938
SPD_0123		21.2789	0.598981	0.842975	0.710556	0.477359	0.998938
SPD_0124		74.502	0.204309	0.388328	0.526124	0.598802	0.998938
SPD_0125		8.80768	-0.300963	0.978866	-0.307461	0.758493	0.998938
SPD_0126	pspA	10582.1	0.27395	0.306125	0.894895	0.370843	0.998938
SPD_0127	trmU	5873.51	-0.152391	0.319017	-0.477689	0.632871	0.998938
SPD_0128		964.552	0.177128	0.340378	0.520385	0.602796	0.998938
SPD_0129	gidA	6400.67	-0.184962	0.517123	-0.357674	0.720587	0.998938
SPD_0130		27583.2	-0.402726	0.572084	-0.703962	0.481457	0.998938
SPD_0131		2588.12	-0.807379	0.801642	-1.00716	0.31386	0.998938
SPD_0132		2.83728	0.308176	1.04887	0.293816	0.768898	0.998938
SPD_0133		3.88345	0.940957	1.13009	0.832636	0.40505	0.998938
SPD_0134		819.398	-0.140414	0.263199	-0.53349	0.593694	0.998938
SPD_0135	rimI	483.683	-0.112648	0.270335	-0.416697	0.6769	0.998938
SPD_0136		3036.92	-0.283727	0.503473	-0.563539	0.573068	0.998938
SPD_0137		20.9908	0.362223	0.765009	0.473489	0.635865	0.998938
SPD_0138		100.365	0.292065	0.562698	0.519043	0.60373	0.998938
SPD_0139		43.5309	0.140627	0.648783	0.216754	0.8284	0.998938
SPD_0140		87.236	0.457911	0.591309	0.774402	0.438693	0.998938
SPD_0141		0.182102	1.58666	3.34476	0.474372	0.635234	0.998938
SPD_0142		1.29086	0.0661356	1.18719	0.0557078	0.955575	0.998938
SPD_0143		7.00919	1.65716	1.41156	1.17399	0.240398	0.998938
SPD_0144		313.013	0.245074	0.234079	1.04697	0.295114	0.998938
SPD_0145		193.43	0.0103106	0.489616	0.0210585	0.983199	0.998938
SPD_0146		484.448	-0.0297732	0.383209	-0.0776945	0.938071	0.998938
SPD_0147		376.767	-0.0933278	0.454462	-0.205359	0.837292	0.998938
SPD_0148		787.64	0.125798	0.435159	0.289085	0.772516	0.998938
SPD_0149		9.4181	0.561438	0.790707	0.710046	0.477676	0.998938
SPD_0150		3058.48	-0.293287	0.221031	-1.3269	0.18454	0.998938
SPD_0151		2035.36	-0.4448	0.708472	-0.62783	0.530115	0.998938
SPD_0152		1121.24	-0.38866	0.732429	-0.530646	0.595664	0.998938
SPD_0153		1724.1	-0.283244	0.59083	-0.4794	0.631654	0.998938
SPD_0154		2328.19	-0.354843	0.942725	-0.376401	0.706619	0.998938
SPD_0155		247.432	0.133172	0.675482	0.197151	0.843709	0.998938
SPD_0156		298.291	-0.00884187	0.364209	-0.0242769	0.980632	0.998938
SPD_0157		913.232	-0.0270957	0.250829	-0.108024	0.913976	0.998938
SPD_0158		961.188	0.0522681	0.269489	0.193952	0.846213	0.998938
SPD_0159		4401.34	0.00515168	0.514567	0.0100117	0.992012	0.998938
SPD_0160		548.182	0.0866607	0.465322	0.186238	0.852258	0.998938
SPD_0161		347.043	0.115195	0.456165	0.252529	0.800632	0.998938
SPD_0162		22.4393	0.394841	1.0117	0.390272	0.696335	0.998938
SPD_0163		28.0378	-0.280491	0.59486	-0.471524	0.637266	0.998938
SPD_0164		6.75803	-0.917397	1.44536	-0.634719	0.525612	0.998938
SPD_0165	hexB	3221.34	-0.315961	0.340806	-0.927098	0.353876	0.998938
SPD_0166	ribH	68.5613	1.03646	0.546216	1.89753	0.0577584	0.998938
SPD_0167	ribB	155.468	0.322578	0.493581	0.653546	0.513405	0.998938
SPD_0168	ribE	74.4895	-0.590761	1.06673	-0.553806	0.579712	0.998938
SPD_0169	ribD	158.438	0.703201	0.420144	1.67371	0.0941867	0.998938
SPD_0170	ruvA	637.776	-0.185426	0.489646	-0.378694	0.704915	0.998938
SPD_0171	tag	497.702	-0.0776154	0.492759	-0.157512	0.874842	0.998938
SPD_0172		296.971	0.061561	0.69928	0.0880348	0.929849	0.998938
SPD_0173		556.37	-0.182906	0.365116	-0.500955	0.616403	0.998938
SPD_0174		2475.18	0.0331489	0.284746	0.116416	0.907323	0.998938
SPD_0175		3159.56	0.0465696	0.295095	0.157812	0.874605	0.998938
SPD_0176	uvrA	5586.46	-0.0656955	0.211589	-0.310487	0.756191	0.998938
SPD_0177		2206.15	0.0042405	0.329582	0.0128663	0.989734	0.998938
SPD_0178		7652.78	-0.294691	0.531708	-0.554236	0.579418	0.998938
SPD_0179		1263.92	0.291284	0.372733	0.781483	0.434519	0.998938
SPD_0180		3474.75	-0.267454	0.797115	-0.335527	0.737227	0.998938
SPD_0181		1627.09	0.22734	0.410872	0.553312	0.58005	0.998938
SPD_0182		2209.66	-0.217779	1.07195	-0.203163	0.839008	0.998938
SPD_0183	folC	2610.75	-0.00859362	0.379255	-0.0226592	0.981922	0.998938
SPD_0184		938.431	0.279092	0.373609	0.747016	0.455054	0.998938
SPD_0185		696.924	0.42884	0.351413	1.22033	0.222339	0.998938
SPD_0186		3340.68	0.0677061	0.338124	0.200241	0.841292	0.998938
SPD_0187	nrdD	17843.4	-0.40854	0.859949	-0.475075	0.634733	0.998938
SPD_0188		250.577	-0.117763	0.490804	-0.23994	0.810377	0.998938
SPD_0189		952.591	-0.0533638	0.350572	-0.152219	0.879014	0.998938
SPD_0190	nrdG	1114.8	-0.00759545	0.302763	-0.0250871	0.979985	0.998938
SPD_0191		1535.77	-0.0179385	0.276092	-0.0649729	0.948196	0.998938
SPD_0192	rpsJ	27831.5	-0.534576	0.548548	-0.974528	0.329794	0.998938
SPD_0193	rplC	41823.6	-0.511096	0.546179	-0.935767	0.349393	0.998938
SPD_0194	rplD	37096.5	-0.485203	0.75772	-0.640346	0.521947	0.998938
SPD_0195	rplW	14738.7	-0.50252	0.809672	-0.620646	0.534832	0.998938
SPD_0196	rplB	83720.1	-0.506028	0.930005	-0.544113	0.586363	0.998938
SPD_0197	rpsS	23870.2	-0.376282	0.836864	-0.449633	0.652975	0.998938
SPD_0198	rplV	31140.5	-0.364617	0.996511	-0.365894	0.714444	0.998938
SPD_0199	rpsC	82626.2	-0.299048	1.15595	-0.258703	0.795864	0.998938
SPD_0200	rplP	61450.9	-0.222925	1.18865	-0.187546	0.851233	0.998938
SPD_0201	rpmC	21586	-0.47981	1.2506	-0.383664	0.701227	0.998938
SPD_0202	rpsQ	39901.4	-0.218597	1.22027	-0.179138	0.857829	0.998938
SPD_0203	rplN	74382.6	-0.10934	1.33668	-0.0818	0.934806	0.998938
SPD_0204	rplX	70820.6	-0.137647	1.38023	-0.0997279	0.92056	0.998938
SPD_0205	rplE	140705	-0.0644849	1.53291	-0.0420671	0.966445	0.998938
SPD_0206	rpsN	10577.3	0.0205554	0.340561	0.0603574	0.951871	0.998938
SPD_0207	rpsH	112250	0.0168476	1.51183	0.0111438	0.991109	0.998938
SPD_0208	rplF	157410	0.0128087	1.48241	0.0086405	0.993106	0.998938
SPD_0209	rplR	124771	0.0029797	1.58865	0.00187562	0.998503	0.99999
SPD_0210	rpsE	164043	-0.0146027	1.62275	-0.00899876	0.99282	0.998938
SPD_0211	rpmD	60651.1	-0.0476953	1.61931	-0.029454	0.976502	0.998938
SPD_0212	rplO	88157.8	-0.0411611	1.56007	-0.0263842	0.978951	0.998938
SPD_0213	secY	30404.7	0.0428332	0.461599	0.092793	0.926068	0.998938
SPD_0214	adk	3104.32	0.0684401	0.274531	0.249298	0.80313	0.998938
SPD_0215	infA	10886.1	-0.609789	0.558403	-1.09202	0.274823	0.998938
SPD_0216	rpsM	14529.4	-0.321329	0.592864	-0.541995	0.587822	0.998938
SPD_0217	rpsK	20879.2	-0.541121	0.567785	-0.953037	0.340571	0.998938
SPD_0218	rpoA	49637.3	-0.413765	0.429723	-0.962865	0.335615	0.998938
SPD_0219	rplQ	22804.9	-0.449253	0.496096	-0.905577	0.36516	0.998938
SPD_0220		272.607	-0.061989	0.365742	-0.169488	0.865412	0.998938
SPD_0221		3159.44	-0.0922612	0.348648	-0.264626	0.791298	0.998938
SPD_0222		2323.16	-0.14632	0.493829	-0.296297	0.767004	0.998938
SPD_0223		18.0712	0.638152	0.697137	0.91539	0.359987	0.998938
SPD_0224		7.61601	0.475179	0.755722	0.628774	0.529497	0.998938
SPD_0225		8.66803	-0.411609	0.901393	-0.456636	0.647933	0.998938
SPD_0226		4.68605	-1.35893	1.33971	-1.01435	0.310417	0.998938
SPD_0227		10.6229	-2.69173	1.51726	-1.77408	0.0760496	0.998938
SPD_0228		25.5543	0.448342	0.712945	0.628859	0.529442	0.998938
SPD_0229		52.2272	0.766043	0.472661	1.6207	0.105081	0.998938
SPD_0230		100.018	0.224753	0.402731	0.558073	0.576794	0.998938
SPD_0231		130.219	0.149711	0.356027	0.420504	0.674117	0.998938
SPD_0232		9.11847	1.73068	1.09979	1.57365	0.115569	0.998938
SPD_0233		13.111	0.857974	0.847644	1.01219	0.311449	0.998938
SPD_0234		159.854	0.402853	0.558555	0.721241	0.470761	0.998938
SPD_0235	pfl	437.496	0.502173	0.412982	1.21597	0.223997	0.998938
SPD_0236	talC	148.093	-0.263921	0.591433	-0.44624	0.655424	0.998938
SPD_0237	gldA	325.622	0.342315	0.35001	0.978016	0.328066	0.998938
SPD_0238	leuS	22904.3	-0.414616	0.871341	-0.475836	0.634191	0.998938
SPD_0239		484.697	-0.0921317	0.272668	-0.33789	0.735446	0.998938
SPD_0240		338.137	-0.212854	0.418396	-0.508738	0.610936	0.998938
SPD_0241	ruvB	1107.2	-0.028974	0.428079	-0.0676839	0.946037	0.998938
SPD_0242		751.314	-0.093459	0.470921	-0.19846	0.842685	0.998938
SPD_0243	uppS	2536.7	-0.0684065	0.408224	-0.167571	0.866921	0.998938
SPD_0244	cdsA	2610.47	-0.275297	0.230272	-1.19553	0.231879	0.998938
SPD_0245	eep	5331.23	-0.0535311	0.384634	-0.139174	0.889313	0.998938
SPD_0246	proS	15795.7	-0.171358	0.517146	-0.331353	0.740378	0.998938
SPD_0247		580.808	-0.751767	0.750141	-1.00217	0.316262	0.998938
SPD_0248	glmS	14268.3	-0.263187	0.526317	-0.500054	0.617037	0.998938
SPD_0249		892.362	0.382792	0.433187	0.883664	0.376877	0.998938
SPD_0250		3181.76	-0.584476	1.26586	-0.461724	0.64428	0.998938
SPD_0251	rpsL	28600.6	-0.568427	0.720971	-0.788419	0.430452	0.998938
SPD_0252	rpsG	33548.4	-0.484185	0.666844	-0.726085	0.467787	0.998938
SPD_0253	fusA	294298	-0.433959	1.32776	-0.326836	0.743792	0.998938
SPD_0254	polC	30642	-0.479273	1.34082	-0.357449	0.720756	0.998938
SPD_0255		639.688	-0.14412	0.294776	-0.488914	0.624903	0.998938
SPD_0256		559.248	-0.0403868	0.425755	-0.094859	0.924427	0.998938
SPD_0257		160.129	0.0670263	0.368364	0.181957	0.855617	0.998938
SPD_0258	pepS	11415.4	-0.390574	1.11269	-0.351019	0.725574	0.998938
SPD_0259		821.522	-0.0104319	0.43243	-0.0241239	0.980754	0.998938
SPD_0260	rsuA-1	536.41	-0.239285	0.251158	-0.952725	0.34073	0.998938
SPD_0261	pepC	31436.8	-0.385623	1.13616	-0.339408	0.734302	0.998938
SPD_0262		33123.3	-0.0503225	0.554202	-0.0908017	0.92765	0.998938
SPD_0263	manM	15647.7	0.178234	0.422256	0.422099	0.672953	0.998938
SPD_0264	manL	20037.9	0.00712773	0.496428	0.014358	0.988544	0.998938
SPD_0265		3638.74	0.0701163	0.49023	0.143027	0.886268	0.998938
SPD_0266		1863.71	-0.0666933	0.519106	-0.128477	0.897771	0.998938
SPD_0267		1185.46	-0.0565956	0.318433	-0.177731	0.858934	0.998938
SPD_0268		120.059	-0.548063	0.701117	-0.781699	0.434391	0.998938
SPD_0269	folP	1231.44	0.0793521	0.478322	0.165897	0.868238	0.998938
SPD_0270		1850	-0.0797857	0.289732	-0.275378	0.783026	0.998938
SPD_0271	folE	1052.11	0.056413	0.247272	0.228142	0.819536	0.998938
SPD_0272	sulD	2098.35	-0.0923554	0.424412	-0.217608	0.827735	0.998938
SPD_0273		712.391	-0.0513522	0.300155	-0.171086	0.864156	0.998938
SPD_0274	rplM	22490.4	-0.531181	0.410874	-1.29281	0.196078	0.998938
SPD_0275	rpsI	28353.6	-0.509875	0.681862	-0.747769	0.4546	0.998938
SPD_0276		0.0913267	-0.451416	3.91773	-0.115224	0.908268	0.998938
SPD_0277	bglA-1	598.269	0.0339897	2.17325	0.0156401	NA	NA
SPD_0278		16.9759	4.16312	2.03347	2.0473	0.0406287	0.998938
SPD_0279		76.5089	0.687758	2.23485	0.307742	0.758278	0.998938
SPD_0280		258.294	0.542813	1.73103	0.313578	0.753842	0.998938
SPD_0281		29.3433	1.53611	1.54097	0.996845	0.31884	0.998938
SPD_0282		75.2343	1.31792	1.67009	0.789134	0.430034	0.998938
SPD_0283		423.89	-0.109607	1.64584	-0.0665966	0.946903	0.998938
SPD_0284		76.9788	0.332585	0.762596	0.436121	0.662749	0.998938
SPD_0285		1362.72	0.147366	0.171491	0.859322	0.390163	0.998938
SPD_0286		386.707	-0.330607	0.731385	-0.452029	0.651248	0.998938
SPD_0287		57.8227	0.281053	0.671141	0.418769	0.675385	0.998938
SPD_0288		0.8432	0.0719102	1.34759	0.0533619	0.957444	0.998938
SPD_0289	eda	28.0994	0.313344	0.559851	0.559691	0.57569	0.998938
SPD_0290		39.1651	0.316272	0.404352	0.78217	0.434115	0.998938
SPD_0291		18.2659	0.194109	0.571619	0.339578	0.734174	0.998938
SPD_0292		23.2991	0.215078	0.565831	0.380109	0.703864	0.998938
SPD_0293		1.38059	0.837022	1.23806	0.676077	0.498991	0.998938
SPD_0294		5.09657	1.03132	0.976886	1.05573	0.291094	0.998938
SPD_0295		3.67778	-0.159444	1.03062	-0.154707	0.877052	0.998938
SPD_0296		4.86857	0.407105	1.00482	0.405153	0.685365	0.998938
SPD_0297		10.7633	0.131952	0.854849	0.154358	0.877328	0.998938
SPD_0298	yajC-1	1.87291	0.329408	1.24762	0.26403	0.791757	0.998938
SPD_0299		0	NA	NA	NA	NA	NA
SPD_0300		6.66339	-0.500025	0.839831	-0.595387	0.551585	0.998938
SPD_0301	regR	1201.65	0.252238	0.28523	0.884333	0.376517	0.998938
SPD_0302		101.896	1.14369	0.568621	2.01134	0.0442899	0.998938
SPD_0303		231.587	-0.180917	1.08041	-0.167452	0.867015	0.998938
SPD_0304	mraW	1801.79	-0.107562	0.185234	-0.58068	0.561456	0.998938
SPD_0305	ftsL	575.167	-0.159996	0.281381	-0.568609	0.569621	0.998938
SPD_0306	pbpX	8462.96	0.0865639	0.247755	0.349394	0.726794	0.998938
SPD_0307	mraY	3669.95	-0.123643	0.242282	-0.510326	0.609823	0.998938
SPD_0308	clpL	19253	0.269062	1.99617	0.134789	NA	NA
SPD_0309	luxS	3371.41	-0.457881	0.924621	-0.49521	0.620452	0.998938
SPD_0310		12317.4	-0.180296	0.481703	-0.374289	0.70819	0.998938
SPD_0311	dexB	12827.9	-0.200961	0.742021	-0.270829	0.786523	0.998938
SPD_0312		33.5221	-0.191593	0.461827	-0.414859	0.678245	0.998938
SPD_0313		132.168	0.0313548	0.380927	0.0823117	0.934399	0.998938
SPD_0314		9.76853	-0.225892	0.887802	-0.25444	0.799156	0.998938
SPD_0315	cps2A	16341	0.0194448	0.406262	0.0478628	0.961826	0.998938
SPD_0316	cps2B	8719.14	0.107085	0.35502	0.301632	0.762932	0.998938
SPD_0317	cps2C	8627.07	0.193919	0.421979	0.459546	0.645842	0.998938
SPD_0318	cps2D	8722.67	0.122516	0.376195	0.325673	0.744672	0.998938
SPD_0319	cps2E	16273.4	0.160089	0.332822	0.481005	0.630513	0.998938
SPD_0320	cps2T	11425.7	0.397346	0.410816	0.967211	0.333439	0.998938
SPD_0321	cps2F	6226	0.405833	0.44928	0.903296	0.366369	0.998938
SPD_0322	cps2G	4877.09	0.705792	0.607058	1.16264	0.244974	0.998938
SPD_0323	csp2H	5249.87	0.346584	0.367442	0.943236	0.34556	0.998938
SPD_0324	cps2I	4263.23	0.580134	0.517422	1.1212	0.262203	0.998938
SPD_0325		5613.2	0.354228	0.363173	0.975367	0.329378	0.998938
SPD_0326	cps2K	13320.7	0.446366	0.491996	0.907255	0.364272	0.998938
SPD_0327	cps2P	7739.5	0.335719	0.459843	0.730072	0.465346	0.998938
SPD_0328	cps2L	13887.7	0.174105	0.410138	0.424504	0.671198	0.998938
SPD_0329	rfbC	8911.47	0.238803	0.42887	0.55682	0.57765	0.998938
SPD_0330	rfbB	20121.4	0.273985	0.481518	0.569003	0.569354	0.998938
SPD_0331	rfbD	6188.15	0.297911	0.515534	0.577868	0.563353	0.998938
SPD_0332		6740.77	0.197518	0.444324	0.444537	0.656655	0.998938
SPD_0333		819.919	0.0816208	0.434545	0.18783	0.85101	0.998938
SPD_0334	aliA	5056.69	-0.135845	0.432469	-0.314116	0.753433	0.998938
SPD_0335		184417	-0.271335	2.71581	-0.0999094	NA	NA
SPD_0336	pbp1A	14659.2	0.144541	0.291987	0.495026	0.620582	0.998938
SPD_0337	recU	3495.78	-0.00787167	0.221974	-0.0354621	0.971711	0.998938
SPD_0338		97.0283	0.194124	0.57702	0.336425	0.736551	0.998938
SPD_0339		1794.33	-0.088419	0.228545	-0.386879	0.698846	0.998938
SPD_0340	rnpB	186588	-0.28087	1.54081	-0.182287	0.855358	0.998938
SPD_0341		2626.45	0.200231	0.298793	0.670135	0.502772	0.998938
SPD_0342		3837.31	0.148174	0.185077	0.800604	0.423361	0.998938
SPD_0343	gnd	42581.4	-0.420265	1.12765	-0.37269	0.709379	0.998938
SPD_0344		6662.17	0.0200952	0.407528	0.0493101	0.960672	0.998938
SPD_0345	cbpC	4046.7	-0.142065	1.10317	-0.128779	0.897533	0.998938
SPD_0346	mvk	1280.41	-0.343394	0.487435	-0.704492	0.481126	0.998938
SPD_0347	mvaD	2562.73	-0.255244	0.617242	-0.413524	0.679223	0.998938
SPD_0348	mvaK2	2329.38	-0.116481	0.350887	-0.331961	0.739919	0.998938
SPD_0349	fni	2865.2	-0.168135	0.238147	-0.706014	0.480179	0.998938
SPD_0350		589.894	-0.0320855	0.448195	-0.0715884	0.942929	0.998938
SPD_0351		2288.5	-0.410963	1.13761	-0.361252	0.717911	0.998938
SPD_0352		1041.88	-0.176428	0.970853	-0.181724	0.855799	0.998938
SPD_0353		103.063	0.415356	0.378624	1.09701	0.272635	0.998938
SPD_0354		432.195	0.0368018	0.366695	0.100361	0.920058	0.998938
SPD_0355		283.111	-0.118936	0.293151	-0.405714	0.684952	0.998938
SPD_0356	cbpG	662.814	0.367114	0.671332	0.546845	0.584486	0.998938
SPD_0357	cbpF	903.69	0.194184	0.273031	0.711214	0.476951	0.998938
SPD_0358		9.71412	-0.34435	0.991103	-0.347442	0.72826	0.998938
SPD_0359		0	NA	NA	NA	NA	NA
SPD_0360	mtlA	17.6905	1.52389	1.1105	1.37226	0.169983	0.998938
SPD_0361		6.67693	2.03597	1.5156	1.34334	0.179161	0.998938
SPD_0362	mtlA2	0.452157	-0.651236	1.46133	-0.445647	0.655852	0.998938
SPD_0363		1.18802	0.0868767	1.21118	0.0717291	0.942818	0.998938
SPD_0364		0.111318	-1.67072	3.93565	-0.42451	0.671194	0.998938
SPD_0365	tig	40364.8	-0.42238	0.804197	-0.525219	0.599431	0.998938
SPD_0366		2250.21	-0.0622851	0.314036	-0.198337	0.842781	0.998938
SPD_0367	lepB	2259.04	-0.260197	0.431964	-0.602359	0.546935	0.998938
SPD_0368	rnhC	2548.7	-0.177305	0.387504	-0.457556	0.647271	0.998938
SPD_0369		923.84	-0.282277	0.453659	-0.622222	0.533796	0.998938
SPD_0370		2350.54	-0.125474	0.332442	-0.377433	0.705852	0.998938
SPD_0371		4849.05	-0.0985804	0.295206	-0.333938	0.738426	0.998938
SPD_0372		837.887	0.109116	0.667863	0.163381	0.870219	0.998938
SPD_0373		544.119	-0.485439	0.632276	-0.767764	0.442627	0.998938
SPD_0374		1880.62	-0.296902	0.609125	-0.487424	0.625958	0.998938
SPD_0375	serS	5126.58	-0.209552	0.260976	-0.802957	0.422	0.998938
SPD_0376		951.967	0.152516	0.360389	0.423197	0.672151	0.998938
SPD_0377		2779.09	0.0576349	0.582772	0.0988979	0.921219	0.998938
SPD_0378		11831.5	0.124122	0.788025	0.157511	0.874842	0.998938
SPD_0379		12288.6	-0.025488	0.796685	-0.0319925	0.974478	0.998938
SPD_0380	fabH	23318.8	0.0617422	0.863183	0.0715286	0.942977	0.998938
SPD_0381	acpP	12368	-0.491403	0.40387	-1.21673	0.223705	0.998938
SPD_0382	fabK	10501.4	0.154211	1.02279	0.150774	0.880154	0.998938
SPD_0383	fabD	13724.8	0.164036	1.07256	0.152939	0.878447	0.998938
SPD_0384	fabG	11396.3	0.0907641	1.0973	0.0827161	0.934077	0.998938
SPD_0385	fabF	24378.6	0.151423	1.08632	0.13939	0.889142	0.998938
SPD_0386	accB	8056.17	0.22542	1.11239	0.202644	0.839413	0.998938
SPD_0387	fabZ	7456.52	0.0809027	1.05791	0.0764744	0.939042	0.998938
SPD_0388	accC	22347.1	0.176433	1.1476	0.153742	0.877813	0.998938
SPD_0389	accD	16335.7	0.169546	1.16119	0.14601	0.883913	0.998938
SPD_0390	accA	12763.6	0.10923	1.15071	0.0949239	0.924375	0.998938
SPD_0391		155.3	0.341805	1.37762	0.248113	0.804047	0.998938
SPD_0392		289.476	0.398517	1.46287	0.272421	0.785298	0.998938
SPD_0393	nusB	27777.5	-0.507491	1.46834	-0.345622	0.729627	0.998938
SPD_0394		23013.2	-0.63692	1.54829	-0.411369	0.680802	0.998938
SPD_0395	efp	41237.8	-0.547702	1.61922	-0.33825	0.735175	0.998938
SPD_0396	gatB	10148.2	-0.350214	0.483676	-0.724067	0.469024	0.998938
SPD_0397	gatA	6903.62	-0.31433	0.37391	-0.840657	0.40054	0.998938
SPD_0398	gatC	808.525	-0.31306	0.374916	-0.835014	0.40371	0.998938
SPD_0399	prfC	12462.4	-0.169553	0.894264	-0.189601	0.849622	0.998938
SPD_0400		1561.78	0.112386	0.229792	0.489079	0.624786	0.998938
SPD_0401	rpmB	27792.7	-0.83074	1.64627	-0.504619	0.613826	0.998938
SPD_0402		9151.5	-0.842188	1.45638	-0.578274	0.563079	0.998938
SPD_0403		24289.9	-0.179964	0.368192	-0.488778	0.624999	0.998938
SPD_0404	ilvB	2022.74	-0.0368606	0.270013	-0.136514	0.891415	0.998938
SPD_0405	ilvN	487.558	-0.142648	0.349571	-0.408064	0.683226	0.998938
SPD_0406	ilvC	4686.22	-0.623538	1.2507	-0.49855	0.618096	0.998938
SPD_0407		213.127	-0.0710856	0.551442	-0.128909	0.89743	0.998938
SPD_0408		310.601	-0.109895	0.37964	-0.289472	0.77222	0.998938
SPD_0409	ilvA	486.052	-0.349367	0.360008	-0.970444	0.331825	0.998938
SPD_0410		16032.7	0.0306862	1.47534	0.0207993	0.983406	0.998938
SPD_0411		1959.02	0.235578	0.577228	0.408121	0.683185	0.998938
SPD_0412		2692.04	0.20552	0.373537	0.550201	0.582182	0.998938
SPD_0413		0.114587	-1.69078	3.93523	-0.429653	0.667448	0.998938
SPD_0414		1877.47	0.076686	0.281654	0.27227	0.785414	0.998938
SPD_0415		2.53546	0.0155887	1.00898	0.01545	0.987673	0.998938
SPD_0416		7.08827	1.69802	1.39905	1.2137	0.224863	0.998938
SPD_0417	bacA	3934.1	-0.188987	0.392094	-0.481995	0.629809	0.998938
SPD_0418		76.1305	-0.0689352	0.71851	-0.0959418	0.923567	0.998938
SPD_0419	dinP	606.548	0.301353	0.292381	1.03068	0.302689	0.998938
SPD_0420	pflB	1.24937e+06	-0.400058	2.21255	-0.180813	NA	NA
SPD_0421		109.147	-0.211514	0.324555	-0.651705	0.514592	0.998938
SPD_0422		59.5101	0.380701	0.736343	0.517016	0.605145	0.998938
SPD_0423		148.969	0.115366	0.542554	0.212636	0.831611	0.998938
SPD_0424		11.2135	0.737006	1.00179	0.735689	0.46192	0.998938
SPD_0425		23.7217	0.433547	0.694326	0.624414	0.532356	0.998938
SPD_0426	lacF-1	1.50366	0.369853	1.31822	0.28057	0.779041	0.998938
SPD_0427	lacG-1	18.3258	0.569231	0.591436	0.962456	0.335821	0.998938
SPD_0428	lacE-1	47.4542	0.544624	0.408405	1.33354	0.182355	0.998938
SPD_0429		3348.42	-0.0588405	0.502362	-0.117128	0.906759	0.998938
SPD_0430		2633.56	-0.163815	0.54381	-0.301236	0.763235	0.998938
SPD_0431		472.658	-0.0206895	0.444272	-0.0465694	0.962856	0.998938
SPD_0432		551.861	-0.0710564	0.428573	-0.165798	0.868316	0.998938
SPD_0433		126.809	-0.40006	0.471386	-0.848688	0.396055	0.998938
SPD_0434		2440.11	0.0771865	0.325943	0.23681	0.812805	0.998938
SPD_0435		1374.12	0.153733	0.398972	0.385324	0.699998	0.998938
SPD_0436		214.262	-0.159776	0.266985	-0.598445	0.549543	0.998938
SPD_0437		7851.7	-0.134197	0.926981	-0.144768	0.884894	0.998938
SPD_0438		979.183	0.387389	0.202925	1.90902	0.0562589	0.998938
SPD_0439		601.606	0.066194	0.235982	0.280505	0.77909	0.998938
SPD_0440		647.052	0.0397085	0.278944	0.142353	0.886801	0.998938
SPD_0441		33750.5	-0.561153	1.63034	-0.344194	0.7307	0.998938
SPD_0442	pyrG	7786.01	-0.2617	0.369085	-0.70905	0.478293	0.998938
SPD_0443		2239.76	0.0826643	0.428788	0.192786	0.847127	0.998938
SPD_0444		559.797	-0.269691	0.713995	-0.377721	0.705638	0.998938
SPD_0445	pgk	229923	-0.352557	1.60459	-0.219719	0.82609	0.998938
SPD_0446		701.824	-0.149853	0.483854	-0.309708	0.756783	0.998938
SPD_0447		6492.42	-0.249894	0.59055	-0.423154	0.672183	0.998938
SPD_0448	glnA	58641.2	-0.11076	1.194	-0.0927643	0.926091	0.998938
SPD_0449		212.281	0.0585979	0.660198	0.0887581	0.929274	0.998938
SPD_0450		39.0235	-0.809095	0.628889	-1.28655	0.198252	0.998938
SPD_0451		613.907	0.109938	0.221085	0.497268	0.619	0.998938
SPD_0452		123.232	0.097693	0.4225	0.231226	0.817139	0.998938
SPD_0453	hsdS	625.083	0.0513912	0.240826	0.213396	0.831018	0.998938
SPD_0454	hsdM	772.746	0.0676141	0.258657	0.261404	0.793781	0.998938
SPD_0455	hsdR	1323.77	0.240613	0.28632	0.840364	0.400704	0.998938
SPD_0456		49.1707	0.941622	1.75449	0.536692	0.59148	0.998938
SPD_0457		405.644	-0.372301	2.06979	-0.179874	NA	NA
SPD_0458	hrcA	53429.2	0.0569119	1.91989	0.0296433	NA	NA
SPD_0459	grpE	64479.2	-0.0939111	2.08448	-0.0450526	NA	NA
SPD_0460	dnaK	528867	-0.17313	2.15406	-0.0803736	NA	NA
SPD_0461	dnaJ	20976.7	-0.188855	1.5314	-0.123321	0.901853	0.998938
SPD_0462		495.423	-0.0196106	0.285709	-0.0686384	0.945277	0.998938
SPD_0463		641.915	0.198762	0.258934	0.767615	0.442716	0.998938
SPD_0464		1736.76	-0.216456	0.394765	-0.548316	0.583475	0.998938
SPD_0465		3552.15	-0.207188	0.480538	-0.431159	0.666352	0.998938
SPD_0466		33.2489	1.58771	1.03897	1.52817	0.126471	0.998938
SPD_0467	blpS	356.14	0.203166	0.271378	0.748644	0.454072	0.998938
SPD_0468	blpR	910.077	0.299274	0.21392	1.399	0.161813	0.998938
SPD_0469	blpH	1119.31	0.102926	0.206404	0.498664	0.618016	0.998938
SPD_0470	blpC	0.0976229	1.05136	3.93612	0.267105	0.789389	0.998938
SPD_0471	blpB	8.22753	1.12264	0.87272	1.28637	0.198312	0.998938
SPD_0472	blpA	44.9742	2.54801	1.51486	1.68201	0.0925662	0.998938
SPD_0473	blpY	707.852	-0.034181	1.13802	-0.0300356	0.976039	0.998938
SPD_0474		63.0916	0.936697	0.692179	1.35326	0.175973	0.998938
SPD_0475		108.555	0.461045	0.491246	0.938521	0.347977	0.998938
SPD_0476		2221.82	-0.113013	0.559271	-0.202072	0.83986	0.998938
SPD_0477	trmB	1840.98	0.0184759	0.558344	0.0330906	0.973602	0.998938
SPD_0478		20910.2	-0.49434	1.78689	-0.276648	NA	NA
SPD_0479	nusA	24083.3	-0.449099	1.47332	-0.304822	0.760502	0.998938
SPD_0480		1310.12	-0.349942	0.876455	-0.39927	0.689694	0.998938
SPD_0481		2308.42	-0.54251	1.37079	-0.395765	0.692279	0.998938
SPD_0482	infB	54759.2	-0.399535	1.32427	-0.301702	0.762879	0.998938
SPD_0483	rbfA	7975.41	-0.516308	1.5388	-0.335527	0.737227	0.998938
SPD_0484		2.02256	0.111207	1.15554	0.0962379	0.923332	0.998938
SPD_0485		0.455427	-0.626174	2.15549	-0.290502	0.771432	0.998938
SPD_0486		0.0929615	-0.466979	3.91729	-0.11921	0.905109	0.998938
SPD_0487		1027.68	-0.46393	1.24541	-0.372512	0.709511	0.998938
SPD_0488		3812.11	-0.376268	0.927256	-0.405787	0.684899	0.998938
SPD_0489		1121.17	-0.54382	1.27842	-0.425383	0.670557	0.998938
SPD_0490		1175.87	-0.179327	0.316557	-0.56649	0.571061	0.998938
SPD_0491		526.278	0.100752	0.63974	0.157489	0.874859	0.998938
SPD_0492		760.35	0.113821	0.232334	0.489903	0.624203	0.998938
SPD_0493		1014.29	0.0662079	0.444544	0.148934	0.881605	0.998938
SPD_0494	valS	13450	-0.234725	0.503072	-0.466583	0.640798	0.998938
SPD_0495		104.038	0.366905	0.535182	0.685571	0.492984	0.998938
SPD_0496		275.538	0.0421187	0.382587	0.110089	0.912339	0.998938
SPD_0497		9.49564	-0.416856	0.947713	-0.439855	0.660042	0.998938
SPD_0498		4.67045	0.169816	0.938538	0.180937	0.856417	0.998938
SPD_0499		0	NA	NA	NA	NA	NA
SPD_0500		254.965	0.385025	0.311565	1.23577	0.216542	0.998938
SPD_0501	licT	47.0259	0.990962	0.76696	1.29206	0.196335	0.998938
SPD_0502		214.402	1.59705	0.955805	1.6709	0.0947422	0.998938
SPD_0503	bglA-2	178.571	0.715708	0.799112	0.895629	0.370451	0.998938
SPD_0504	pheS	1491.96	-0.378129	0.304022	-1.24376	0.213589	0.998938
SPD_0505		505.652	-0.156436	0.597893	-0.261646	0.793595	0.998938
SPD_0506	pheT	6096.26	-0.273701	0.265947	-1.02915	0.303407	0.998938
SPD_0507		2601.04	0.109161	0.437239	0.249659	0.802851	0.998938
SPD_0508		10.6029	-0.35934	0.9405	-0.382074	0.702407	0.998938
SPD_0509		8.83528	-1.1239	0.940521	-1.19497	0.232097	0.998938
SPD_0510	metE	243.713	-0.22046	0.604649	-0.364608	0.715404	0.998938
SPD_0511	metF	106.581	-0.241509	0.561821	-0.429867	0.667292	0.998938
SPD_0512	pnp	12698	-0.270807	0.396843	-0.682403	0.494984	0.998938
SPD_0513	cysE	3167.3	-0.279662	0.546988	-0.511276	0.609158	0.998938
SPD_0514		3026.28	-0.153696	0.328487	-0.467892	0.639862	0.998938
SPD_0515	cysS	5960.36	-0.254629	0.204756	-1.24357	0.213658	0.998938
SPD_0516		1654.11	-0.144173	0.28503	-0.505818	0.612984	0.998938
SPD_0517		4019.73	-0.196856	0.271832	-0.724185	0.468952	0.998938
SPD_0518		181.515	0.0187779	0.749611	0.0250501	0.980015	0.998938
SPD_0519		65.4714	-0.0839713	0.807003	-0.104053	0.917127	0.998938
SPD_0520		48.2329	0.298775	0.756298	0.395049	0.692807	0.998938
SPD_0521	vex1	677.144	-0.536533	0.757712	-0.708096	0.478886	0.998938
SPD_0522	vex2	2240.83	-0.540874	1.67841	-0.322253	0.747261	0.998938
SPD_0523	vex3	1247.8	-0.412384	0.951329	-0.433482	0.664665	0.998938
SPD_0524	vncR	1249.16	-0.412823	1.2244	-0.337165	0.735993	0.998938
SPD_0525	vncS	1641.72	-0.303937	0.843849	-0.36018	0.718713	0.998938
SPD_0526	fba	1.73783e+06	-0.284523	2.08124	-0.136708	NA	NA
SPD_0527		152.981	0.124595	0.722218	0.172517	0.863031	0.998938
SPD_0528		2823.05	-0.604576	1.70295	-0.355017	0.722577	0.998938
SPD_0529		3824.71	-0.598801	1.85164	-0.323389	NA	NA
SPD_0530		696.257	-0.475648	1.31671	-0.361239	0.717921	0.998938
SPD_0531		1442.77	-0.327107	1.68344	-0.194308	0.845935	0.998938
SPD_0532	recJ	3371.47	-0.154297	0.323133	-0.477503	0.633004	0.998938
SPD_0533		11874.7	-0.321506	0.393277	-0.817505	0.41364	0.998938
SPD_0534	estA	1369.08	-0.0793669	0.299565	-0.26494	0.791055	0.998938
SPD_0535	murM/fibA	2493.68	-0.0371702	0.188113	-0.197595	0.843362	0.998938
SPD_0536	fibB	2284.81	-0.105183	0.182124	-0.577534	0.563579	0.998938
SPD_0537		1262.72	-0.622915	0.434276	-1.43438	0.151465	0.998938
SPD_0538	uvrC	4077.31	-0.492638	0.90574	-0.543906	0.586506	0.998938
SPD_0539		3971.35	-0.552755	1.19261	-0.463484	0.643018	0.998938
SPD_0540		90.421	-0.725125	0.874407	-0.829277	0.406948	0.998938
SPD_0541		6717.3	-0.51392	0.983697	-0.522437	0.601366	0.998938
SPD_0542	pepV	22126.7	-0.412816	0.915937	-0.450703	0.652203	0.998938
SPD_0543		894.585	0.1058	0.246107	0.429896	0.667271	0.998938
SPD_0544		205.525	0.0773294	0.432626	0.178744	0.858139	0.998938
SPD_0545		68.8725	-0.488148	0.45607	-1.07034	0.284468	0.998938
SPD_0546	brnQ	2682.99	-0.216117	0.217872	-0.991947	0.321223	0.998938
SPD_0547		3805.75	-0.124607	0.996289	-0.125071	0.900467	0.998938
SPD_0548		542.3	0.0243948	0.368613	0.0661799	0.947235	0.998938
SPD_0549		1166.39	0.0645798	0.194511	0.332011	0.739881	0.998938
SPD_0550	rplK	37033	-0.360062	0.938094	-0.383823	0.70111	0.998938
SPD_0551	rplA	68240.4	-0.341659	1.03989	-0.328554	0.742493	0.998938
SPD_0552		1.18428	-0.210065	1.52635	-0.137626	0.890536	0.998938
SPD_0553		38.1804	0.788918	0.583799	1.35135	0.176582	0.998938
SPD_0554		10755.7	-0.172084	0.321307	-0.535574	0.592253	0.998938
SPD_0555		7442.47	-0.152336	0.206989	-0.735964	0.461753	0.998938
SPD_0556		7954.5	-0.123741	0.22485	-0.550328	0.582095	0.998938
SPD_0557		6134.7	-0.0943217	0.279643	-0.337293	0.735896	0.998938
SPD_0558	prtA	72515.5	-0.50794	1.65055	-0.30774	0.75828	0.998938
SPD_0559		170504	0.192377	2.86147	0.06723	NA	NA
SPD_0560		116.099	-0.166615	0.957213	-0.174063	0.861816	0.998938
SPD_0561		596238	0.137774	2.82341	0.048797	NA	NA
SPD_0562	bgaA	28229.7	-0.248452	1.70475	-0.145741	0.884126	0.998938
SPD_0563		38.0851	0.492373	0.367294	1.34054	0.18007	0.998938
SPD_0564		311.883	0.225582	0.591125	0.381615	0.702747	0.998938
SPD_0565		184.811	0.122409	0.429336	0.285111	0.775559	0.998938
SPD_0566		255.033	-0.0167502	0.379935	-0.044087	0.964835	0.998938
SPD_0567		291.119	-0.190397	0.353218	-0.539036	0.589862	0.998938
SPD_0568		71.4807	0.214531	0.595873	0.360028	0.718827	0.998938
SPD_0569		1639.98	0.0553915	0.192749	0.287376	0.773824	0.998938
SPD_0570		732.904	0.0619599	0.395968	0.156477	0.875657	0.998938
SPD_0571	ccdA-1	97.7151	0.295912	0.418351	0.707329	0.479362	0.998938
SPD_0572		65.5138	0.433053	0.443403	0.976657	0.328739	0.998938
SPD_0573	msrAB2	410.526	0.0123888	1.15343	0.0107408	0.99143	0.998938
SPD_0574		5740.71	-0.444862	1.61456	-0.27553	0.782909	0.998938
SPD_0575		7966.06	-0.31632	1.38259	-0.228787	0.819034	0.998938
SPD_0576		3756.41	-0.190169	0.953829	-0.199374	0.84197	0.998938
SPD_0577	zmpB	26013.8	0.200148	0.242039	0.826927	0.408278	0.998938
SPD_0578	pabB	2293.55	0.0665481	0.298112	0.223232	0.823355	0.998938
SPD_0579		1330.05	0.180219	0.194637	0.925922	0.354487	0.998938
SPD_0580	gki	22901.1	-0.270036	1.63364	-0.165298	0.86871	0.998938
SPD_0581	thyA	1806.14	-0.0220098	0.417557	-0.0527109	0.957962	0.998938
SPD_0582		12544.4	-1.10875	1.46271	-0.75801	0.448445	0.998938
SPD_0583	miaA	1479.64	-0.274619	0.341602	-0.803914	0.421446	0.998938
SPD_0584	hflX	5254.8	-0.351158	0.872085	-0.402665	0.687194	0.998938
SPD_0585		1349.24	-0.141663	0.286588	-0.49431	0.621088	0.998938
SPD_0586	rnz	3872.6	-0.261001	0.761173	-0.342893	0.731679	0.998938
SPD_0587		2541.27	-0.131741	0.192369	-0.684837	0.493447	0.998938
SPD_0588		1626.59	-0.363739	0.596745	-0.609538	0.542168	0.998938
SPD_0589		187.969	-0.273513	0.437176	-0.625636	0.531554	0.998938
SPD_0590		1209	0.0799539	0.272782	0.293105	0.769442	0.998938
SPD_0591		408.132	-0.16945	0.34664	-0.488836	0.624958	0.998938
SPD_0592	rsuA-2	92.6662	-0.0592028	1.09673	-0.0539814	0.95695	0.998938
SPD_0593		28720.3	-0.330426	0.820889	-0.402522	0.6873	0.998938
SPD_0594		2098.4	0.0820624	0.352212	0.232992	0.815768	0.998938
SPD_0595		21.2693	0.539617	0.679526	0.794108	0.427133	0.998938
SPD_0596		133.382	0.210438	0.365399	0.575914	0.564674	0.998938
SPD_0597		37.4879	-0.171554	0.555363	-0.308905	0.757394	0.998938
SPD_0598	murD	8653.4	-0.314013	1.11258	-0.282239	0.777761	0.998938
SPD_0599	murG	2230.74	-0.0918269	0.388205	-0.236543	0.813012	0.998938
SPD_0600	divIB	2094.68	0.0416782	0.282398	0.147587	0.882669	0.998938
SPD_0601		146.909	0.0506021	0.408025	0.124017	0.901302	0.998938
SPD_0602		226.262	0.171728	0.461518	0.372094	0.709823	0.998938
SPD_0603		189.395	0.136473	0.378082	0.360961	0.718129	0.998938
SPD_0604		262.703	0.321784	0.420788	0.764719	0.444439	0.998938
SPD_0605		285.528	0.139086	0.408288	0.340656	0.733363	0.998938
SPD_0606		190.382	0.346758	0.387587	0.894657	0.370971	0.998938
SPD_0607		0.313654	-1.00811	2.31881	-0.434755	0.66374	0.998938
SPD_0608	pyrF	775.983	-0.404876	0.524456	-0.771994	0.440118	0.998938
SPD_0609	pyrE	664.994	-0.200785	0.424128	-0.473406	0.635924	0.998938
SPD_0610		378.727	0.193618	0.310171	0.624231	0.532476	0.998938
SPD_0611		227.425	0.352239	0.418634	0.8414	0.400124	0.998938
SPD_0612		68.2345	0.909705	0.547478	1.66163	0.0965876	0.998938
SPD_0613		122.189	0.339147	0.460116	0.737091	0.461067	0.998938
SPD_0614		133.302	0.436582	0.449319	0.971652	0.331224	0.998938
SPD_0615		24.8202	-0.844264	0.722521	-1.1685	0.242606	0.998938
SPD_0616		26.3817	-0.448544	0.597064	-0.751249	0.452503	0.998938
SPD_0617		18.7353	-0.489846	0.821228	-0.59648	0.550855	0.998938
SPD_0618		16.3407	-0.0309532	0.807884	-0.0383139	0.969437	0.998938
SPD_0619		7.34045	-0.18441	0.742466	-0.248374	0.803845	0.998938
SPD_0620	lysS	13896.6	-0.256881	0.217407	-1.18157	0.237378	0.998938
SPD_0621	lctO	45659.6	-0.197625	1.6045	-0.12317	0.901973	0.998938
SPD_0622		453.63	0.430356	0.621022	0.69298	0.488322	0.998938
SPD_0623	thiM	151.196	0.339011	0.482747	0.702254	0.482521	0.998938
SPD_0624	thiE-1	109.197	0.931714	0.569041	1.63734	0.10156	0.998938
SPD_0625		122.442	-0.449604	1.36485	-0.329417	0.741841	0.998938
SPD_0626		115.04	0.257033	0.49989	0.51418	0.607126	0.998938
SPD_0627		87.817	0.206164	0.891772	0.231184	0.817172	0.998938
SPD_0628	tenA	53.0866	-0.363326	0.786248	-0.462101	0.644009	0.998938
SPD_0629	thiW	65.0765	-0.604147	0.782985	-0.771594	0.440355	0.998938
SPD_0630		87.4472	0.63848	0.517224	1.23444	0.217041	0.998938
SPD_0631	thiE-2	90.5404	0.0408734	0.47124	0.0867358	0.930881	0.998938
SPD_0632	thiD	13869.3	-0.230547	1.67063	-0.138	0.89024	0.998938
SPD_0633		104.355	-0.168783	0.628729	-0.268451	0.788352	0.998938
SPD_0634		77.0946	0.113949	0.419394	0.271698	0.785854	0.998938
SPD_0635		738.245	-0.00858344	0.251199	-0.0341699	0.972742	0.998938
SPD_0636	spxB	114899	-0.0842052	0.98752	-0.0852694	0.932047	0.998938
SPD_0637		711.999	-0.0329903	0.232104	-0.142136	0.886973	0.998938
SPD_0638		0.436091	0.926284	1.8849	0.491424	0.623127	0.998938
SPD_0639		0.19833	0.502596	3.4314	0.14647	0.883551	0.998938
SPD_0640		0.942273	0.0574342	1.2942	0.0443782	0.964603	0.998938
SPD_0641	manA	2924.77	-0.634548	1.1758	-0.539673	0.589422	0.998938
SPD_0642		362.242	-0.244608	1.26191	-0.193839	0.846302	0.998938
SPD_0643		501.28	-0.814189	1.61277	-0.50484	0.613671	0.998938
SPD_0644		752.635	-0.105282	0.368855	-0.285429	0.775315	0.998938
SPD_0645		1879.91	-0.0529485	0.239141	-0.221411	0.824773	0.998938
SPD_0646		16476.7	0.0264074	1.01507	0.0260153	0.979245	0.998938
SPD_0647		216.908	-0.254972	0.598474	-0.426036	0.670081	0.998938
SPD_0648		242.737	-0.234318	0.540631	-0.433417	0.664712	0.998938
SPD_0649	upp	9863.63	-0.344808	0.662795	-0.520233	0.602901	0.998938
SPD_0650	clpP	5264	-0.104807	0.361972	-0.289545	0.772165	0.998938
SPD_0651		352.419	0.0174258	0.512416	0.0340071	0.972871	0.998938
SPD_0652	livJ	2619.35	0.0845125	0.280965	0.300794	0.763572	0.998938
SPD_0653	livH	722.211	-0.00493157	0.485765	-0.0101522	0.9919	0.998938
SPD_0654	livM	753.88	-0.0896799	0.494777	-0.181253	0.856169	0.998938
SPD_0655	livG	585.582	0.12425	0.488946	0.254119	0.799403	0.998938
SPD_0656	livF	637.105	-0.17089	0.570234	-0.299683	0.764419	0.998938
SPD_0657		78.3638	0.175705	0.620634	0.283106	0.777096	0.998938
SPD_0658	prfB	5053.71	-0.0426087	0.300112	-0.141976	0.887099	0.998938
SPD_0659	ftsE	3935.77	-0.100399	0.63779	-0.157416	0.874917	0.998938
SPD_0660	ftsX	4433.36	0.0385942	0.318694	0.121101	0.903611	0.998938
SPD_0661	exp5	24699.8	0.0199405	1.30013	0.0153373	0.987763	0.998938
SPD_0662		350.213	0.145583	0.38756	0.375641	0.707184	0.998938
SPD_0663		3294.71	-0.0125649	0.248897	-0.0504823	0.959738	0.998938
SPD_0664	metK	5970.37	-0.254382	0.361325	-0.704025	0.481417	0.998938
SPD_0665	pyrDa	4118.47	0.0575351	0.389068	0.147879	0.882438	0.998938
SPD_0666	holA	4001.48	0.0369099	0.30299	0.121819	0.903042	0.998938
SPD_0667	sodA	62959.2	-0.202421	1.76994	-0.114366	0.908948	0.998938
SPD_0668		699.735	0.259599	0.488478	0.531444	0.595111	0.998938
SPD_0669		6930.76	-0.362421	0.968348	-0.374268	0.708205	0.998938
SPD_0670		684.962	-0.186563	0.494838	-0.377018	0.70616	0.998938
SPD_0671		5018.88	-0.176811	0.246232	-0.718066	0.472717	0.998938
SPD_0672		2961.67	-0.116992	0.552648	-0.211693	0.832347	0.998938
SPD_0673		4.0504	-0.17417	0.991377	-0.175685	0.860541	0.998938
SPD_0674	rpsP	6093.63	-0.368381	0.647511	-0.568919	0.569411	0.998938
SPD_0675		6074.21	-0.0799211	0.205055	-0.389754	0.696719	0.998938
SPD_0676		665.851	-0.232261	0.497991	-0.466397	0.640931	0.998938
SPD_0677		528.145	-0.12882	0.381474	-0.337692	0.735596	0.998938
SPD_0678	rimM	1977.15	-0.313744	0.683029	-0.459343	0.645988	0.998938
SPD_0679	trmD	1696.41	0.0445998	0.243155	0.183421	0.854467	0.998938
SPD_0680		845.91	0.129481	0.344482	0.375871	0.707013	0.998938
SPD_0681		280.333	0.531841	0.365912	1.45346	0.146095	0.998938
SPD_0682		6.61185	0.560558	0.909101	0.616607	0.537494	0.998938
SPD_0683		464.674	0.0444372	0.401249	0.110747	0.911817	0.998938
SPD_0684		5236.3	-0.274977	0.822529	-0.334307	0.738148	0.998938
SPD_0685	gor	4171.94	0.0896045	0.324998	0.275707	0.782773	0.998938
SPD_0686		1167.55	-0.287896	0.299083	-0.962597	0.33575	0.998938
SPD_0687		786.872	-0.409996	0.430172	-0.953097	0.340541	0.998938
SPD_0688		1978.65	-0.233861	0.467852	-0.499862	0.617172	0.998938
SPD_0689	metG	14271.1	-0.272806	0.764848	-0.35668	0.721331	0.998938
SPD_0690		2.75658	0.793827	1.09571	0.724486	0.468767	0.998938
SPD_0691		92.3981	0.804885	0.6827	1.17897	0.238409	0.998938
SPD_0692		401.981	0.115188	0.38635	0.298143	0.765594	0.998938
SPD_0693		629.772	0.0880087	0.459573	0.191501	0.848133	0.998938
SPD_0694		210.314	-0.138569	0.955149	-0.145076	0.884651	0.998938
SPD_0695		460.009	0.323573	0.411728	0.785891	0.431931	0.998938
SPD_0696		728.917	-0.197629	0.795936	-0.248298	0.803904	0.998938
SPD_0697		4847.5	-0.450182	1.65765	-0.271579	0.785946	0.998938
SPD_0698		1225.14	-0.180456	0.723989	-0.249252	0.803166	0.998938
SPD_0699		359.224	0.365918	0.397406	0.920766	0.357172	0.998938
SPD_0700	pepN	75009.5	-0.360055	1.08285	-0.332507	0.739507	0.998938
SPD_0701	ciaR	2811.47	-0.573255	0.811714	-0.706227	0.480047	0.998938
SPD_0702	ciaH	2672.11	-0.209523	0.358003	-0.585256	0.558376	0.998938
SPD_0703		1272.3	-0.150355	0.334225	-0.449861	0.652811	0.998938
SPD_0704		2586.31	-0.253358	0.451791	-0.560786	0.574944	0.998938
SPD_0705		3221.49	0.0314947	0.299483	0.105163	0.916246	0.998938
SPD_0706		1890.44	-0.0479671	0.346859	-0.13829	0.890011	0.998938
SPD_0707		1116.06	0.0532724	0.347755	0.153189	0.878249	0.998938
SPD_0708		1054.85	-0.0111826	0.435943	-0.0256516	0.979535	0.998938
SPD_0709	gyrB	11733.3	-0.197409	0.783859	-0.251843	0.801162	0.998938
SPD_0710	ezrA	8874.07	0.0771011	0.274796	0.280576	0.779036	0.998938
SPD_0711		42.263	0.453519	0.528024	0.8589	0.390396	0.998938
SPD_0712		35.909	-0.177784	0.701271	-0.253517	0.799869	0.998938
SPD_0713		569.502	0.25218	0.273673	0.921464	0.356808	0.998938
SPD_0714		1752.04	0.312877	0.312892	0.99995	0.317334	0.998938
SPD_0715		5.59363	1.92651	1.2146	1.58613	0.11271	0.998938
SPD_0716		47.5049	0.218892	0.448406	0.488155	0.62544	0.998938
SPD_0717	clpE	8430.14	0.0479672	0.612894	0.0782634	0.937619	0.998938
SPD_0718		2047.26	-0.0682896	0.498538	-0.13698	0.891047	0.998938
SPD_0719		1170.06	0.0475955	0.305284	0.155906	0.876107	0.998938
SPD_0720		1136.17	0.0131202	0.302558	0.0433641	0.965411	0.998938
SPD_0721	folD	1969.14	-0.0485027	0.310559	-0.156179	0.875892	0.998938
SPD_0722		768.673	0.197406	0.330678	0.596975	0.550524	0.998938
SPD_0723	rpiA	1554.36	0.0126196	0.260485	0.0484464	0.96136	0.998938
SPD_0724	deoB	15589.9	-0.676286	1.27298	-0.531261	0.595238	0.998938
SPD_0725		1658.88	-0.00829897	0.291469	-0.0284729	0.977285	0.998938
SPD_0726		6575.96	-0.476634	1.09077	-0.436972	0.662132	0.998938
SPD_0727		2564.84	0.0767721	0.299124	0.256657	0.797444	0.998938
SPD_0728		706.202	0.26994	0.371025	0.727552	0.466888	0.998938
SPD_0729		1816.99	0.123566	0.281587	0.438821	0.660791	0.998938
SPD_0730	deoD	7250.41	-0.497848	1.27893	-0.389269	0.697077	0.998938
SPD_0731		337.731	-0.0736334	0.46563	-0.158137	0.874349	0.998938
SPD_0732	rpsT	12946.2	-1.01551	0.87081	-1.16617	0.243545	0.998938
SPD_0733	coaA	428.577	-0.155142	0.623854	-0.248683	0.803606	0.998938
SPD_0734		1407.36	-0.116854	2.32805	-0.0501938	NA	NA
SPD_0735		2912.12	0.0891329	1.50825	0.0590968	0.952875	0.998938
SPD_0736	pdp	1756.78	-0.0795081	0.35068	-0.226726	0.820637	0.998938
SPD_0737	deoC	2280.33	0.0448997	0.257546	0.174337	0.861601	0.998938
SPD_0738	cdd-1	11300.2	-0.299553	1.46802	-0.204053	0.838312	0.998938
SPD_0739		46747.1	-0.18952	0.951118	-0.19926	0.842059	0.998938
SPD_0740		7996.72	-0.467071	0.725271	-0.643995	0.519578	0.998938
SPD_0741		6177.79	-0.232432	0.335029	-0.693767	0.487828	0.998938
SPD_0742		6110.81	-0.148796	0.373695	-0.398174	0.690502	0.998938
SPD_0743		61.2081	0.211562	0.564806	0.374574	0.707977	0.998938
SPD_0744		21.098	0.0788196	0.530251	0.148646	0.881833	0.998938
SPD_0745		4102.7	-0.29259	0.764666	-0.382638	0.701988	0.998938
SPD_0746	parE	4374.96	-0.190762	0.291888	-0.653546	0.513404	0.998938
SPD_0747		561.242	-0.138735	0.652739	-0.212543	0.831683	0.998938
SPD_0748	parC	7997.58	-0.127428	0.497182	-0.2563	0.797719	0.998938
SPD_0749	ilvE	2437.44	0.19771	0.554092	0.356819	0.721228	0.998938
SPD_0750		1625.14	-0.073302	0.485995	-0.150829	0.880111	0.998938
SPD_0751		1455.48	0.012478	0.474778	0.0262817	0.979033	0.998938
SPD_0752		2114.47	0.0275002	0.521984	0.0526841	0.957984	0.998938
SPD_0753	pcp	1543.08	0.212604	0.53917	0.394317	0.693347	0.998938
SPD_0754		605.612	-0.46569	0.461363	-1.00938	0.312793	0.998938
SPD_0755		22.3053	-1.21361	0.739406	-1.64133	0.100728	0.998938
SPD_0756		154.372	-0.858779	0.339691	-2.52812	0.0114675	0.998938
SPD_0757	rpsA	52592.1	-0.404705	0.268556	-1.50697	0.13182	0.998938
SPD_0758		2.49673	-0.612973	1.00355	-0.610807	0.541328	0.998938
SPD_0759		1106.33	-0.211754	0.503914	-0.420218	0.674326	0.998938
SPD_0760	dnaX	5535.4	-0.00510351	0.340304	-0.0149969	0.988035	0.998938
SPD_0761		530.773	-0.139257	0.543814	-0.256075	0.797893	0.998938
SPD_0762	sufC	9888.74	-0.348958	0.947692	-0.368219	0.71271	0.998938
SPD_0763	sufD	12138	-0.0311137	0.594589	-0.0523281	0.958267	0.998938
SPD_0764	sufS	13269.1	-0.0976856	0.704037	-0.138751	0.889647	0.998938
SPD_0765		3739.4	-0.182257	0.828788	-0.219908	0.825943	0.998938
SPD_0766	sufB	11719.2	-0.0746634	0.664274	-0.112399	0.910507	0.998938
SPD_0767	dacC	2976.75	-0.117073	0.65515	-0.178696	0.858176	0.998938
SPD_0768		1585.45	0.0467519	0.369175	0.126639	0.899226	0.998938
SPD_0769	ssrA	2.15034e+06	-0.291614	2.06578	-0.141164	NA	NA
SPD_0770		7.52565	-4.49881	1.66665	-2.69931	0.00694825	0.998938
SPD_0771	lacR1	1419.86	2.53185	0.9837	2.5738	0.0100589	0.998938
SPD_0772		4697.51	0.739336	1.33433	0.554088	0.579519	0.998938
SPD_0773		23238.6	0.541958	1.26498	0.428433	0.668336	0.998938
SPD_0774		4625.98	-0.0919148	0.354693	-0.259139	0.795528	0.998938
SPD_0775		464.693	0.0212483	0.404136	0.0525772	0.958069	0.998938
SPD_0776		2340.19	-0.0681636	0.268712	-0.253668	0.799752	0.998938
SPD_0777	thiI	2525.54	0.052622	0.158256	0.332512	0.739503	0.998938
SPD_0778		111.3	-0.362153	0.334063	-1.08409	0.278326	0.998938
SPD_0779		59.9972	-0.0388717	0.982636	-0.0395586	0.968445	0.998938
SPD_0780		157.827	-0.976898	1.27815	-0.764304	0.444686	0.998938
SPD_0781		161.649	-0.304399	0.366977	-0.829477	0.406835	0.998938
SPD_0782		541.971	0.338834	0.282942	1.19754	0.231098	0.998938
SPD_0783		146.306	0.896353	0.535594	1.67357	0.0942152	0.998938
SPD_0784		6700.54	0.265844	0.311742	0.852769	0.393787	0.998938
SPD_0785		625.545	0.320668	0.496025	0.646476	0.517971	0.998938
SPD_0786		89.0466	0.49941	0.873084	0.572007	0.567317	0.998938
SPD_0787	pepX	273.958	0.472964	0.358846	1.31801	0.187499	0.998938
SPD_0788	dnaE	3253.19	0.0724888	0.172541	0.420124	0.674395	0.998938
SPD_0789	pfkA	18084.8	-0.179318	0.243691	-0.735842	0.461827	0.998938
SPD_0790	pyk	75187.6	-0.397667	0.747436	-0.532042	0.594697	0.998938
SPD_0791		1.23649	-0.499519	1.21849	-0.409949	0.681843	0.998938
SPD_0792		414.068	0.02755	0.466557	0.0590495	0.952913	0.998938
SPD_0793		80.2875	0.476574	0.916478	0.520006	0.603059	0.998938
SPD_0794		6.95239	0.123029	1.06893	0.115095	0.90837	0.998938
SPD_0795		135.905	0.194015	0.497853	0.389703	0.696756	0.998938
SPD_0796		281.236	0.20565	0.284402	0.723095	0.469621	0.998938
SPD_0797		2322.45	-0.107403	0.210447	-0.510359	0.6098	0.998938
SPD_0798		2237.21	0.0207526	0.27565	0.075286	0.939987	0.998938
SPD_0799		64.3905	-0.443865	0.925754	-0.479462	0.63161	0.998938
SPD_0800		60.5945	0.178369	0.423318	0.42136	0.673492	0.998938
SPD_0801		285.086	-0.148429	0.305779	-0.485413	0.627384	0.998938
SPD_0802		3458.55	-0.175156	0.277867	-0.630359	0.528459	0.998938
SPD_0803		1013.33	0.370224	0.442057	0.837504	0.402309	0.998938
SPD_0804		121.961	-0.481949	0.960945	-0.501536	0.615994	0.998938
SPD_0805		210.466	0.0366959	0.300305	0.122196	0.902744	0.998938
SPD_0806		36.8824	-0.660251	0.781805	-0.844521	0.398378	0.998938
SPD_0807		22.0257	-0.127365	0.743704	-0.171258	0.864021	0.998938
SPD_0808		0.114587	-1.69078	3.93523	-0.429653	0.667448	0.998938
SPD_0809	cad	1637.93	0.239552	0.728388	0.32888	0.742247	0.998938
SPD_0810		5.04999	-1.19309	0.952769	-1.25224	0.210483	0.998938
SPD_0811	speE	1200.77	0.321564	0.507261	0.633922	0.526132	0.998938
SPD_0812	lys1	1568.32	0.295273	0.57147	0.516691	0.605372	0.998938
SPD_0813	nspC	2008.44	0.337763	0.646144	0.522736	0.601158	0.998938
SPD_0814		1968	0.266503	0.799702	0.333253	0.738943	0.998938
SPD_0815		1737.47	0.296556	0.626674	0.473222	0.636055	0.998938
SPD_0816		683.115	0.139684	0.3149	0.443581	0.657345	0.998938
SPD_0817		367.053	-0.0338115	0.436374	-0.077483	0.938239	0.998938
SPD_0818		2106.42	-0.193781	0.650242	-0.298014	0.765692	0.998938
SPD_0819	lspA	551.424	0.0638103	0.286523	0.222706	0.823765	0.998938
SPD_0820	rluD	1605.68	-0.0218094	0.207371	-0.105171	0.91624	0.998938
SPD_0821	cbpE	2809.23	0.0481867	0.303814	0.158606	0.873979	0.998938
SPD_0822	proB	1455.8	-0.0787111	0.355477	-0.221424	0.824762	0.998938
SPD_0823	proA	2549.47	-0.191542	0.39472	-0.48526	0.627492	0.998938
SPD_0824	proC	2186.7	-0.216261	0.23495	-0.920456	0.357335	0.998938
SPD_0825	tmk	501.988	-0.233543	0.345271	-0.676406	0.498783	0.998938
SPD_0826	holB	1957.71	-0.342852	0.602987	-0.568588	0.569636	0.998938
SPD_0827		855.318	-0.613446	1.00453	-0.610679	0.541412	0.998938
SPD_0828		1926.73	-0.432476	0.678579	-0.637327	0.523912	0.998938
SPD_0829		266.042	0.069408	0.50121	0.138481	0.88986	0.998938
SPD_0830		8.72155	0.761439	0.764388	0.996143	0.319181	0.998938
SPD_0831		4.06221	0.463288	1.09264	0.42401	0.671559	0.998938
SPD_0832		9.51133	0.236833	0.785714	0.301424	0.763091	0.998938
SPD_0833	gid	2663.75	-0.107898	0.646089	-0.167002	0.867368	0.998938
SPD_0834	pyrH	12610.5	-0.370944	1.07175	-0.346112	0.729259	0.998938
SPD_0835	frr	8664.87	-0.295487	0.986209	-0.29962	0.764467	0.998938
SPD_0836		2840.7	-0.0746077	0.33318	-0.223926	0.822815	0.998938
SPD_0837		368.589	0.0932693	0.386807	0.241126	0.809457	0.998938
SPD_0838		3449.37	-0.0610421	0.170325	-0.358387	0.720054	0.998938
SPD_0839		1383.25	-0.149464	0.418549	-0.357101	0.721016	0.998938
SPD_0840		652.551	0.115102	0.424156	0.271367	0.786109	0.998938
SPD_0841	ald	5177.84	-0.97185	2.20015	-0.441721	NA	NA
SPD_0842		230.201	0.42171	0.563803	0.747975	0.454475	0.998938
SPD_0843	celA	12.2756	0.551587	0.700137	0.787827	0.430798	0.998938
SPD_0844	celB	59.273	-0.263477	0.609691	-0.432148	0.665634	0.998938
SPD_0845		461.767	-0.266974	0.342751	-0.778916	0.436029	0.998938
SPD_0846		787.794	-0.120635	0.2456	-0.491184	0.623296	0.998938
SPD_0847	infC	11670.8	-0.275307	0.269092	-1.02309	0.306263	0.998938
SPD_0848	rpmI	7566.24	-0.464912	0.53511	-0.868817	0.384947	0.998938
SPD_0849	rplT	15693.1	-0.523643	0.604814	-0.865791	0.386605	0.998938
SPD_0850	gloA	2731.22	-0.30516	0.500228	-0.610042	0.541834	0.998938
SPD_0851	pyrK	810.949	-0.359211	0.732761	-0.490216	0.623981	0.998938
SPD_0852	pyrDb	1380.61	-0.0359747	1.05727	-0.0340259	0.972856	0.998938
SPD_0853	lytB	2018.58	0.20279	0.402286	0.504095	0.614195	0.998938
SPD_0854	pavA	2431.47	0.0814453	0.275446	0.295685	0.767471	0.998938
SPD_0855		14432.1	-0.204443	1.77563	-0.115138	0.908335	0.998938
SPD_0856	dgkA	5017.88	-0.287725	1.60695	-0.17905	0.857898	0.998938
SPD_0857	era	8369.55	-0.350625	1.17442	-0.298551	0.765283	0.998938
SPD_0858	mutM	1666.24	-0.0965897	0.296012	-0.326304	0.744195	0.998938
SPD_0859	coaE	894.012	-0.00886227	0.578794	-0.0153116	0.987784	0.998938
SPD_0860	pmrA	1738.79	-0.191567	0.43973	-0.435648	0.663092	0.998938
SPD_0861	secG	2550.54	-0.814099	0.850863	-0.956793	0.338672	0.998938
SPD_0862	rnr	2774.22	-0.249401	0.27194	-0.917118	0.359081	0.998938
SPD_0863	smpB	574.373	0.0132581	0.688817	0.0192476	0.984644	0.998938
SPD_0864	tehB	1196.38	-0.0838944	0.361074	-0.232347	0.816268	0.998938
SPD_0865	coiA	3.10895	1.25431	1.10899	1.13104	0.258037	0.998938
SPD_0866	pepF	9496.19	-0.0669033	0.769926	-0.0868957	0.930754	0.998938
SPD_0867		1930.85	-0.0104357	0.332337	-0.0314009	0.97495	0.998938
SPD_0868		5673.41	-0.114041	0.48827	-0.23356	0.815326	0.998938
SPD_0869		0.624694	-0.247291	1.49922	-0.164947	0.868986	0.998938
SPD_0870		1064.39	0.0224832	0.324783	0.0692254	0.94481	0.998938
SPD_0871		667.201	0.0554803	0.342867	0.161813	0.871453	0.998938
SPD_0872		1090.66	-0.225923	0.361282	-0.625336	0.531751	0.998938
SPD_0873		1576.09	-0.0812079	0.245752	-0.330446	0.741063	0.998938
SPD_0874	glmU	3925.71	0.0161914	0.393803	0.0411155	0.967204	0.998938
SPD_0875		1843.98	0.0822931	0.325696	0.252668	0.800524	0.998938
SPD_0876		1076.23	0.0958747	0.230326	0.416256	0.677222	0.998938
SPD_0877	mtnN	2548.69	-0.0839989	0.215993	-0.388896	0.697353	0.998938
SPD_0878		2776.82	0.0370028	0.237631	0.155715	0.876258	0.998938
SPD_0879		747.7	-0.0113523	0.470276	-0.0241397	0.980741	0.998938
SPD_0880		1829.68	-0.0724108	0.431769	-0.167707	0.866813	0.998938
SPD_0881		60.2654	0.476263	0.418232	1.13875	0.254806	0.998938
SPD_0882		36.205	-0.100285	0.458701	-0.218627	0.82694	0.998938
SPD_0883		19.3794	0.208255	0.593665	0.350796	0.725741	0.998938
SPD_0884		56.5342	0.676571	0.470584	1.43773	0.150511	0.998938
SPD_0885	ccdA-2	518.045	0.123367	0.231188	0.533624	0.593602	0.998938
SPD_0886		595.539	0.0743266	0.279731	0.265708	0.790464	0.998938
SPD_0887		2114.55	-0.165497	0.331925	-0.498598	0.618063	0.998938
SPD_0888	lmb	1613.48	-0.1072	0.509235	-0.210512	0.833268	0.998938
SPD_0889	phtD	2252.96	-0.00589525	0.600115	-0.00982353	0.992162	0.998938
SPD_0890	phtE	3820.72	-0.145745	0.512645	-0.284299	0.776181	0.998938
SPD_0891		9.89127	-0.54865	0.803073	-0.683189	0.494488	0.998938
SPD_0892		21.4346	-0.509253	1.26175	-0.403608	0.686501	0.998938
SPD_0893		21.1033	-0.628772	0.984659	-0.638568	0.523104	0.998938
SPD_0894	pepT	2238.49	-0.0329514	0.510077	-0.0646008	0.948492	0.998938
SPD_0895	hemH	61.8604	-0.105996	0.750468	-0.14124	0.887681	0.998938
SPD_0896	mscL	2253.73	-0.0201615	0.245819	-0.0820178	0.934633	0.998938
SPD_0897		49.5924	0.596616	0.713451	0.83624	0.40302	0.998938
SPD_0898		1760.79	-0.0822571	0.556996	-0.14768	0.882595	0.998938
SPD_0899		2.35163	-0.423118	1.15641	-0.365891	0.714447	0.998938
SPD_0900	asd	3884.98	-0.350838	0.736128	-0.4766	0.633647	0.998938
SPD_0901	dapA	1734.26	-0.245221	0.431318	-0.568539	0.569669	0.998938
SPD_0902	trmE	1872.69	0.00896799	0.30797	0.0291197	0.976769	0.998938
SPD_0903	xylH	502.299	-0.70613	0.841964	-0.838671	0.401654	0.998938
SPD_0904	tdk	1424.35	-0.522309	0.383821	-1.36081	0.173572	0.998938
SPD_0905		617.281	-0.191278	0.365142	-0.523845	0.600386	0.998938
SPD_0906	prfA	3440.26	-0.258861	0.428143	-0.604615	0.545435	0.998938
SPD_0907	hemK	1167.86	-0.254434	0.462464	-0.55017	0.582203	0.998938
SPD_0908		2843.41	-0.151031	0.322558	-0.46823	0.63962	0.998938
SPD_0909		1718.15	-0.126453	0.293526	-0.430805	0.66661	0.998938
SPD_0910	glyA	6207.54	-0.211737	0.523218	-0.404683	0.685711	0.998938
SPD_0911		2645.15	-0.31998	0.435986	-0.733922	0.462996	0.998938
SPD_0912	pvaA	784.09	0.0583592	0.602086	0.0969285	0.922783	0.998938
SPD_0913		3258.86	-0.331227	0.527834	-0.62752	0.530318	0.998938
SPD_0914	rumA-1	1174.06	-0.286828	0.303493	-0.945088	0.344614	0.998938
SPD_0915		3742.41	0.192922	0.331859	0.581338	0.561013	0.998938
SPD_0916		1337.92	0.289177	0.236742	1.22148	0.221903	0.998938
SPD_0917		498.349	0.441666	0.425529	1.03792	0.299306	0.998938
SPD_0918		584.75	0.121941	0.399064	0.305568	0.759934	0.998938
SPD_0919		50.6486	0.36182	0.8334	0.434149	0.66418	0.998938
SPD_0920		38.6654	0.149958	0.940604	0.159427	0.873332	0.998938
SPD_0921		278.854	0.252343	0.552053	0.457098	0.647601	0.998938
SPD_0922		147.159	0.0690523	0.546712	0.126305	0.899491	0.998938
SPD_0923		47.2562	-0.184443	0.484712	-0.380521	0.703559	0.998938
SPD_0924		97.9129	0.136782	0.405167	0.337595	0.735669	0.998938
SPD_0925		199.55	0.120838	0.360881	0.334843	0.737744	0.998938
SPD_0926		1483.07	-0.114919	1.01526	-0.113191	0.909879	0.998938
SPD_0927	nplT	248.045	0.145539	0.24388	0.596765	0.550664	0.998938
SPD_0928		55.7578	0.593574	0.473517	1.25354	0.210008	0.998938
SPD_0929		57.5157	0.518184	0.506976	1.02211	0.30673	0.998938
SPD_0930		3645.91	-0.425112	2.24077	-0.189717	NA	NA
SPD_0931		7282.93	-0.313763	2.05371	-0.152778	NA	NA
SPD_0932		152.925	0.20258	0.375529	0.539451	0.589576	0.998938
SPD_0933		115.322	0.199643	0.37357	0.53442	0.593051	0.998938
SPD_0934		0.235633	0.681083	3.34309	0.203728	0.838566	0.998938
SPD_0935		0.166977	-1.97972	3.92984	-0.503765	0.614427	0.998938
SPD_0936		0.267133	0.159311	2.20346	0.0723003	0.942363	0.998938
SPD_0937		0.244608	-6.09472e-05	2.26589	-2.68977e-05	0.999979	0.99999
SPD_0938		0.47413	0.452063	1.98772	0.227428	0.820091	0.998938
SPD_0939		78.6911	0.0768844	0.760832	0.101053	0.919508	0.998938
SPD_0940		3.607	0.638908	1.13327	0.563773	0.572908	0.998938
SPD_0941		12.8407	0.709102	0.80042	0.885912	0.375665	0.998938
SPD_0942		5.18861	0.686478	1.14723	0.598379	0.549587	0.998938
SPD_0943		9.41144	1.21928	1.21471	1.00376	0.315493	0.998938
SPD_0944		4.76676	1.11257	1.15022	0.967264	0.333412	0.998938
SPD_0945		8.28774	0.474657	1.00996	0.469976	0.638372	0.998938
SPD_0946		17.9878	0.918144	0.957991	0.958406	0.337858	0.998938
SPD_0947		8.0775	0.416623	1.00501	0.414547	0.678473	0.998938
SPD_0948		12.9891	0.375623	0.8149	0.460943	0.644839	0.998938
SPD_0949		8.71316	0.544253	0.927836	0.586584	0.557483	0.998938
SPD_0950		35.0433	0.475503	0.480524	0.989551	0.322394	0.998938
SPD_0951		0.918194	-0.911811	2.0619	-0.442218	0.658331	0.998938
SPD_0952		3756.1	-0.198842	0.336558	-0.59081	0.554648	0.998938
SPD_0953	ppc	11253.2	0.0679726	0.435244	0.156171	0.875898	0.998938
SPD_0954		746.879	0.272845	0.548977	0.497006	0.619185	0.998938
SPD_0955		316.176	-0.00176097	0.644388	-0.00273278	0.99782	0.99999
SPD_0956		340.6	-0.114859	0.545304	-0.210633	0.833173	0.998938
SPD_0957	dnaG	5051.01	0.0206135	0.225208	0.091531	0.927071	0.998938
SPD_0958	rpoD	3870.62	0.0588899	0.315448	0.186687	0.851906	0.998938
SPD_0959		1291.93	-0.0397248	0.407345	-0.0975214	0.922312	0.998938
SPD_0960	cpoA	2904.32	-0.16977	0.358267	-0.473863	0.635597	0.998938
SPD_0961		4480.83	-0.00434155	0.291568	-0.0148904	0.98812	0.998938
SPD_0962		349.423	-0.18426	0.62879	-0.293039	0.769492	0.998938
SPD_0963		453.061	-0.331688	0.420985	-0.787885	0.430764	0.998938
SPD_0964		6294.9	-0.229371	0.359189	-0.638581	0.523096	0.998938
SPD_0965		1023.56	-0.0605689	0.565196	-0.107164	0.914659	0.998938
SPD_0966		5.41846	-0.461433	0.903216	-0.510878	0.609437	0.998938
SPD_0967	murA-1	4560.27	-0.138796	0.2988	-0.464511	0.642282	0.998938
SPD_0968		2017.23	0.0342701	0.281732	0.12164	0.903184	0.998938
SPD_0969		5887.76	-0.0493581	0.271236	-0.181975	0.855603	0.998938
SPD_0970	map	4578.86	-0.12096	0.299304	-0.404138	0.686111	0.998938
SPD_0971		72.046	0.493116	0.450581	1.0944	0.273779	0.998938
SPD_0972		17.3311	0.70665	0.68989	1.02429	0.305696	0.998938
SPD_0973	pcrA	4666.51	-0.171618	0.353089	-0.486048	0.626933	0.998938
SPD_0974		1806.42	0.0329827	0.506039	0.0651782	0.948032	0.998938
SPD_0975		19.5948	0.504871	0.783802	0.644131	0.519491	0.998938
SPD_0976		1863.13	-0.194244	0.459475	-0.422752	0.672476	0.998938
SPD_0977		696.761	-0.00544261	0.295734	-0.0184038	0.985317	0.998938
SPD_0978		861.413	-0.0569896	0.276554	-0.206071	0.836736	0.998938
SPD_0979		3849.83	0.0563572	0.352814	0.159736	0.873089	0.998938
SPD_0980	prs2	2915.5	0.0515869	0.417666	0.123512	0.901701	0.998938
SPD_0981		152.576	0.241795	0.626375	0.386023	0.699479	0.998938
SPD_0982		865.956	0.117386	0.268791	0.43672	0.662314	0.998938
SPD_0983		1098.22	0.0629194	0.222129	0.283256	0.776981	0.998938
SPD_0984		1249.72	0.20931	0.191608	1.09239	0.274663	0.998938
SPD_0985	pta	4982.73	-0.460784	1.03957	-0.443244	0.657589	0.998938
SPD_0986		60.6682	0.192233	0.676647	0.284097	0.776336	0.998938
SPD_0987		1350.44	-0.0263211	0.425006	-0.0619311	0.950618	0.998938
SPD_0988		548.861	0.0828893	0.222232	0.372985	0.709159	0.998938
SPD_0989	rplU	15430.6	-0.524776	0.628079	-0.835525	0.403422	0.998938
SPD_0990		13446.1	-0.428481	0.644008	-0.665335	0.505836	0.998938
SPD_0991	rpmA	8422.63	-0.309143	0.783541	-0.394546	0.693178	0.998938
SPD_0992		0.491935	1.00695	2.20543	0.456575	0.647977	0.998938
SPD_0993		0.399525	0.191047	1.71182	0.111604	0.911137	0.998938
SPD_0994	ribF	711.785	0.116135	0.247774	0.468716	0.639273	0.998938
SPD_0995		615.575	0.133618	0.28706	0.465472	0.641593	0.998938
SPD_0996		1713.27	0.0289358	0.252708	0.114503	0.908839	0.998938
SPD_0997	hup	34586.7	-0.638461	1.32524	-0.481769	0.62997	0.998938
SPD_0998		4186.96	-0.00901382	0.175183	-0.0514538	0.958964	0.998938
SPD_0999		1272.28	0.0334963	0.418801	0.0799815	0.936252	0.998938
SPD_1000		698.889	0.0889264	0.369489	0.240674	0.809808	0.998938
SPD_1001	ligA	3923.68	-0.00205342	0.221188	-0.00928361	0.992593	0.998938
SPD_1002	pulA	7486.35	0.140289	0.329731	0.425464	0.670498	0.998938
SPD_1003		0	NA	NA	NA	NA	NA
SPD_1004	gapN	1493.21	0.0549234	0.721244	0.0761509	0.939299	0.998938
SPD_1005	glgB	412.636	0.291007	0.28356	1.02626	0.304767	0.998938
SPD_1006	glgC	446.056	0.0827287	0.263515	0.313944	0.753564	0.998938
SPD_1007	glgD	357.093	0.215942	0.570007	0.378841	0.704806	0.998938
SPD_1008	glgA	6388.21	-0.284143	1.68586	-0.168545	0.866154	0.998938
SPD_1009	serB	18.3167	0.107454	0.963953	0.111472	0.911242	0.998938
SPD_1010		289.115	-0.204078	0.411026	-0.496508	0.619536	0.998938
SPD_1011		45.9683	0.491596	0.530645	0.926411	0.354232	0.998938
SPD_1012	eno	883904	-0.272417	1.67259	-0.162871	0.87062	0.998938
SPD_1013		268.089	0.229289	0.256791	0.892903	0.371909	0.998938
SPD_1014		210.394	0.490388	0.252113	1.94511	0.0517619	0.998938
SPD_1015	rexB	3456.25	0.0150145	0.187007	0.0802882	0.936008	0.998938
SPD_1016	rexA	5881.42	0.0910958	0.264324	0.344637	0.730368	0.998938
SPD_1017		1898.33	0.119558	0.254998	0.468859	0.639171	0.998938
SPD_1018	iga	9610.88	0.143714	0.651801	0.220487	0.825492	0.998938
SPD_1019		2009.72	-0.289774	0.189566	-1.52861	0.12636	0.998938
SPD_1020	rnhB	1819.3	-0.18279	0.311586	-0.586643	0.557444	0.998938
SPD_1021		5125.54	-0.110064	0.342616	-0.321246	0.748024	0.998938
SPD_1022		0.277986	-1.33816	3.23857	-0.413197	0.679463	0.998938
SPD_1023		2555.94	-0.412453	1.75254	-0.235346	NA	NA
SPD_1024		1629.62	-0.303527	0.786922	-0.385714	0.699709	0.998938
SPD_1025	lpdA	3004.74	-0.348248	1.0105	-0.34463	0.730372	0.998938
SPD_1026		1813.21	-0.165542	0.88342	-0.187388	0.851356	0.998938
SPD_1027		4899.25	-0.359033	1.44217	-0.248953	0.803397	0.998938
SPD_1028	acoA	3532.8	-0.466772	1.2555	-0.371781	0.710056	0.998938
SPD_1029		3276.1	-0.0909705	0.325597	-0.279396	0.779941	0.998938
SPD_1030	pyrC	3805.32	-0.0756279	0.397008	-0.190495	0.848922	0.998938
SPD_1031	mutX	902.318	-0.342465	0.664957	-0.515018	0.60654	0.998938
SPD_1032	ung	1660.21	-0.458671	0.980306	-0.467886	0.639866	0.998938
SPD_1033		161.408	0.215225	0.556678	0.386623	0.699035	0.998938
SPD_1034		362.889	0.475397	0.472033	1.00713	0.313874	0.998938
SPD_1035		5.66863	0.0569446	0.858475	0.0663322	0.947113	0.998938
SPD_1036		4.02081	-0.132643	0.981259	-0.135176	0.892473	0.998938
SPD_1037		1424.75	-0.0728305	0.597708	-0.12185	0.903018	0.998938
SPD_1038	phpA	3363.3	-0.257368	0.613176	-0.41973	0.674683	0.998938
SPD_1039	ptsI	171692	-0.594615	1.35503	-0.43882	0.660792	0.998938
SPD_1040	ptsH	27355.4	-0.719281	1.26754	-0.567463	0.5704	0.998938
SPD_1041	nrdH	3158.96	-0.523052	0.869461	-0.601582	0.547453	0.998938
SPD_1042	nrdE	22651.4	-0.15454	0.302599	-0.510708	0.609556	0.998938
SPD_1043	nrdF	9517.98	-0.0393075	0.170963	-0.229918	0.818155	0.998938
SPD_1044	lacR2	910.887	0.315205	0.612711	0.514443	0.606942	0.998938
SPD_1045		4.51237	0.763431	1.67618	0.455458	0.64878	0.998938
SPD_1046	lacG-2	37606.8	-0.308928	2.85138	-0.108343	NA	NA
SPD_1047	lacE-2	123175	-0.289365	2.85992	-0.101179	NA	NA
SPD_1048	lacF-2	7642.08	-0.343131	2.76424	-0.124132	NA	NA
SPD_1049	lacT	52657.1	-0.308586	2.87051	-0.107502	NA	NA
SPD_1050	lacD	63157.6	-0.232297	2.39681	-0.0969195	NA	NA
SPD_1051	lacC	111193	-0.256471	2.57936	-0.0994322	NA	NA
SPD_1052	lacB	166811	-0.321463	2.70308	-0.118925	NA	NA
SPD_1053	lacA	145298	-0.190306	2.76268	-0.0688845	NA	NA
SPD_1054		360.768	0.169389	2.16522	0.078232	NA	NA
SPD_1055		1.6616	0.599225	1.1674	0.513297	0.607743	0.998938
SPD_1056		8.47175	-0.639459	1.01807	-0.628111	0.529932	0.998938
SPD_1057		1.90513	0.260785	1.03735	0.251395	0.801509	0.998938
SPD_1058		68.9529	-0.595051	1.50918	-0.394288	0.693369	0.998938
SPD_1059		0.0713358	0.837256	3.94044	0.212478	0.831734	0.998938
SPD_1060	lepA	13712.5	-0.214698	0.718076	-0.298991	0.764947	0.998938
SPD_1061		2977.64	-0.219058	0.528419	-0.414553	0.678469	0.998938
SPD_1062	recN	5214.63	-0.00463254	0.281363	-0.0164646	0.986864	0.998938
SPD_1063		798.758	0.0877586	0.265019	0.331141	0.740538	0.998938
SPD_1064		2222.38	-0.133988	0.454542	-0.294777	0.768165	0.998938
SPD_1065	ispA	2019.68	0.0206052	0.190447	0.108193	0.913842	0.998938
SPD_1066	xseB	569.816	-0.347575	0.88601	-0.392292	0.694842	0.998938
SPD_1067	xseA	3127.01	-0.0146981	0.393974	-0.0373072	0.97024	0.998938
SPD_1068	udk	3951.75	-0.516305	1.11609	-0.462604	0.643649	0.998938
SPD_1069		877.963	-0.144854	0.201076	-0.720391	0.471284	0.998938
SPD_1070	truB	931.079	-0.406551	0.569681	-0.713646	0.475446	0.998938
SPD_1071		515.1	0.503981	0.432978	1.16399	0.24443	0.998938
SPD_1072		642.707	-0.00688501	0.588394	-0.0117014	0.990664	0.998938
SPD_1073		141.242	-0.665942	0.616271	-1.0806	0.279876	0.998938
SPD_1074		2.60714	0.430755	1.02823	0.418931	0.675267	0.998938
SPD_1075		324.498	-0.0379184	0.445384	-0.0851364	0.932153	0.998938
SPD_1076	srtA	1636.57	0.182463	0.312852	0.583225	0.559742	0.998938
SPD_1077	gyrA	13160.5	-0.302578	0.665559	-0.454622	0.649381	0.998938
SPD_1078	ldh	420482	-0.340893	1.71629	-0.198622	0.842558	0.998938
SPD_1079		2041.55	0.0801773	0.318691	0.251583	0.801363	0.998938
SPD_1080		686.587	0.08629	0.290282	0.297263	0.766266	0.998938
SPD_1081		79.9596	0.20048	0.339507	0.590502	0.554854	0.998938
SPD_1082		59.9448	-0.0979313	0.351852	-0.278331	0.780758	0.998938
SPD_1083	vicX	2233.29	0.187766	0.226755	0.828058	0.407638	0.998938
SPD_1084		4475.05	0.0867191	0.294929	0.294034	0.768732	0.998938
SPD_1085		2113.96	0.213928	0.336844	0.635094	0.525367	0.998938
SPD_1086	mutY	2820.9	0.127233	0.577814	0.220197	0.825717	0.998938
SPD_1087	fhs	4178.62	-0.326041	0.765019	-0.426187	0.669972	0.998938
SPD_1088	coaB	906.507	0.26765	0.393193	0.68071	0.496055	0.998938
SPD_1089	coaC	945.07	0.578145	0.409505	1.41181	0.158005	0.998938
SPD_1090		1443.5	0.171889	0.332081	0.517613	0.604728	0.998938
SPD_1091		608.605	0.0325746	0.509407	0.0639461	0.949013	0.998938
SPD_1092		476.475	-0.129724	0.286402	-0.452945	0.650589	0.998938
SPD_1093		1301.35	-0.12399	0.271703	-0.456345	0.648142	0.998938
SPD_1094		471.526	-0.1838	0.837408	-0.219487	0.826271	0.998938
SPD_1095		565.992	-0.350692	0.810962	-0.43244	0.665422	0.998938
SPD_1096	uvrB	2487.14	-0.298671	0.677742	-0.440685	0.659441	0.998938
SPD_1097		548.616	0.312795	0.358968	0.871374	0.38355	0.998938
SPD_1098		11829.5	-0.048252	0.288317	-0.167358	0.867089	0.998938
SPD_1099		4710.99	0.124168	0.441865	0.281008	0.778704	0.998938
SPD_1100	zwf	6104.84	0.105588	0.271077	0.389512	0.696897	0.998938
SPD_1101	ftsY	3300.87	-0.0283653	0.283304	-0.100123	0.920247	0.998938
SPD_1102		1623.57	0.127927	0.280956	0.455326	0.648875	0.998938
SPD_1103		1624.79	-0.0790313	0.215418	-0.366874	0.713713	0.998938
SPD_1104	smc	6305.29	0.0733638	0.259053	0.2832	0.777024	0.998938
SPD_1105	rnc	386.497	-0.125198	0.286504	-0.436984	0.662123	0.998938
SPD_1106		35.5729	-0.178407	0.737782	-0.241815	0.808923	0.998938
SPD_1107	guaC	2874.97	0.241011	0.403177	0.597781	0.549986	0.998938
SPD_1108		177.19	0.0666897	0.384869	0.173279	0.862432	0.998938
SPD_1109		258.306	-0.401559	0.666099	-0.602852	0.546607	0.998938
SPD_1110		62.6401	-0.410695	0.429134	-0.957031	0.338551	0.998938
SPD_1111		90.973	-0.11876	0.381961	-0.310921	0.755861	0.998938
SPD_1112		149.612	-0.412991	0.446671	-0.9246	0.355174	0.998938
SPD_1113		533.528	-0.485845	0.816952	-0.594705	0.552041	0.998938
SPD_1114		0.106105	-0.302137	3.8045	-0.0794159	0.936702	0.998938
SPD_1115	leuB	572.193	-0.216048	0.361185	-0.598165	0.54973	0.998938
SPD_1116	leuA	1060.63	-0.181812	0.367178	-0.495159	0.620488	0.998938
SPD_1117		406.557	0.131715	0.754122	0.17466	0.861347	0.998938
SPD_1118	cutC	2342.22	-0.163876	0.45266	-0.362028	0.717331	0.998938
SPD_1119		1122.47	-0.213649	0.583983	-0.365849	0.714478	0.998938
SPD_1120	topA	6037.13	0.113204	0.400749	0.282482	0.777574	0.998938
SPD_1121		521.947	0.270594	0.383158	0.706221	0.480051	0.998938
SPD_1122		50.9029	-0.124612	0.486619	-0.256077	0.797892	0.998938
SPD_1123	licC	2635.96	0.0434579	0.198625	0.218793	0.826811	0.998938
SPD_1124	licB	4481.48	0.0718038	0.158429	0.453224	0.650388	0.998938
SPD_1125	pck	2875.01	0.0380167	0.196022	0.193941	0.846222	0.998938
SPD_1126		4841.29	0.118824	0.330147	0.359911	0.718914	0.998938
SPD_1127	ispD	2455.33	0.153763	0.252049	0.610049	0.541829	0.998938
SPD_1128		1860.58	0.0685551	0.398358	0.172094	0.863363	0.998938
SPD_1129	licD1	825.293	-0.116793	0.462988	-0.25226	0.80084	0.998938
SPD_1130	licD2	1232.55	0.0237382	0.497235	0.0477404	0.961923	0.998938
SPD_1131	carB	23583.3	-0.0429156	0.777895	-0.0551689	0.956004	0.998938
SPD_1132	carA	7238	-0.0497228	0.733899	-0.0677516	0.945983	0.998938
SPD_1133	pyrB	5831.99	-0.192135	0.788959	-0.24353	0.807595	0.998938
SPD_1134	pyrR	2702.77	-0.335615	0.854386	-0.392815	0.694456	0.998938
SPD_1135	nth	1592.71	0.00202946	0.201648	0.0100644	0.99197	0.998938
SPD_1136		849.035	0.0228416	0.247815	0.0921718	0.926562	0.998938
SPD_1137		1009.24	-0.400065	1.2934	-0.309312	0.757084	0.998938
SPD_1138	htpX	5817.53	-0.171974	0.444376	-0.387	0.698756	0.998938
SPD_1139	lemA	3026.21	-0.232472	0.194895	-1.19281	0.232945	0.998938
SPD_1140	gidB	840.217	-0.0986055	0.46693	-0.211178	0.832748	0.998938
SPD_1141	uraA	3912.73	-0.126987	0.32643	-0.389019	0.697262	0.998938
SPD_1142	ffh	6075.74	-0.239811	0.620299	-0.386605	0.699049	0.998938
SPD_1143		609.705	-0.62226	0.654824	-0.950272	0.341974	0.998938
SPD_1144		202.221	0.0913342	0.453876	0.201232	0.840517	0.998938
SPD_1145		3993.41	-0.555876	0.970388	-0.572839	0.566754	0.998938
SPD_1146		4247.35	-0.49315	1.10148	-0.447715	0.654359	0.998938
SPD_1147		68.7275	-0.472284	0.550662	-0.857666	0.391077	0.998938
SPD_1148	rplS	33205.7	-0.600948	0.41702	-1.44105	0.149569	0.998938
SPD_1149	crcB1	397.646	-0.234677	0.526378	-0.445833	0.655718	0.998938
SPD_1150	crcB2	288.238	0.167279	0.695316	0.24058	0.809881	0.998938
SPD_1151		87.2463	0.696718	0.870069	0.800762	0.42327	0.998938
SPD_1152	fld	2554.14	-0.402632	0.443042	-0.908791	0.363461	0.998938
SPD_1153		1500.71	-0.0589423	0.372775	-0.158118	0.874364	0.998938
SPD_1154	rpmE	22179.4	-0.601572	0.466393	-1.28984	0.197106	0.998938
SPD_1155		36.2784	-0.304528	0.477873	-0.637256	0.523958	0.998938
SPD_1156		128.739	-0.256772	0.288871	-0.888881	0.374067	0.998938
SPD_1157		34.0939	0.39143	0.603075	0.649057	0.516301	0.998938
SPD_1158	gdhA	24456.9	-0.534241	0.666864	-0.801124	0.42306	0.998938
SPD_1159		199.848	-0.0665723	0.559688	-0.118945	0.905319	0.998938
SPD_1160		1106.53	0.0192128	0.584829	0.032852	0.973793	0.998938
SPD_1161		28.5477	-0.315899	0.762177	-0.414469	0.67853	0.998938
SPD_1162		28.2547	-0.145385	0.649011	-0.22401	0.822749	0.998938
SPD_1163		5971.68	-0.339691	2.3553	-0.144224	NA	NA
SPD_1164	cdd-2	45.8846	0.490404	0.437809	1.12013	0.262657	0.998938
SPD_1165		176	0.712693	0.662294	1.0761	0.281883	0.998938
SPD_1166		583.649	0.622921	0.587725	1.05989	0.289197	0.998938
SPD_1167		627.447	0.533956	0.558242	0.956494	0.338823	0.998938
SPD_1168		202.012	0.421362	0.577694	0.729386	0.465766	0.998938
SPD_1169		207.894	0.601347	0.527534	1.13992	0.254319	0.998938
SPD_1170		539.598	0.538664	0.392715	1.37164	0.170175	0.998938
SPD_1171		140.223	0.655218	0.535227	1.22419	0.220882	0.998938
SPD_1172	nanE-2	46.4397	-0.0277224	0.723855	-0.0382983	0.96945	0.998938
SPD_1173		86.6206	0.475244	0.5486	0.866285	0.386334	0.998938
SPD_1174		148.328	0.258012	2.77178	0.0930851	0.925836	0.998938
SPD_1175		503.899	0.441764	0.893698	0.49431	0.621088	0.998938
SPD_1176		342.403	0.38129	0.910727	0.418666	0.67546	0.998938
SPD_1177		433.777	0.059184	0.97901	0.060453	0.951795	0.998938
SPD_1178		568.782	0.581131	1.03859	0.559541	0.575793	0.998938
SPD_1179		827.95	0.377555	0.920529	0.41015	0.681696	0.998938
SPD_1180		236.405	-0.96013	1.95161	-0.491968	0.622742	0.998938
SPD_1181		111.157	-1.86022	2.14311	-0.868003	0.385393	0.998938
SPD_1182		158.736	-0.0702712	1.82894	-0.0384218	0.969351	0.998938
SPD_1183		19.1774	0.248207	1.34186	0.184972	0.853251	0.998938
SPD_1184		2.55812	1.91812	1.1855	1.61798	0.105666	0.998938
SPD_1185		28.2678	-2.48993	1.65352	-1.50584	0.132109	0.998938
SPD_1186		2.58987	-0.265978	2.21185	-0.120251	0.904284	0.998938
SPD_1187	rplL	20471.1	-0.160462	0.255137	-0.628925	0.529398	0.998938
SPD_1188	rplJ	35464.7	-0.517738	0.4626	-1.11919	0.263058	0.998938
SPD_1189		0.150255	-0.927015	3.59216	-0.258067	0.796355	0.998938
SPD_1190		1479.05	0.145623	0.235271	0.61896	0.535943	0.998938
SPD_1191		1658.75	-0.163349	0.719238	-0.227113	0.820336	0.998938
SPD_1192		1733.81	-0.214525	0.773441	-0.277364	0.781501	0.998938
SPD_1193	msrAB1	3955.39	-0.0801795	0.197369	-0.406241	0.684566	0.998938
SPD_1194	thrB	3723.07	-0.237057	0.428037	-0.553823	0.5797	0.998938
SPD_1195	hom	4281.58	-0.0559001	0.362301	-0.154292	0.87738	0.998938
SPD_1196	mecA	2047.17	0.0120882	0.429746	0.0281287	0.97756	0.998938
SPD_1197		2298.91	0.184135	0.509283	0.361558	0.717683	0.998938
SPD_1198		2506.84	0.23118	0.465778	0.496331	0.619661	0.998938
SPD_1199		1683.59	0.105212	0.368124	0.285806	0.775027	0.998938
SPD_1200		1431.67	0.131476	0.496145	0.264996	0.791012	0.998938
SPD_1201	licD3	1737.82	0.0313439	0.27204	0.115218	0.908272	0.998938
SPD_1202	psr	2047.36	-0.0410338	0.349112	-0.117538	0.906434	0.998938
SPD_1203		1855.06	0.0571117	0.310555	0.183902	0.85409	0.998938
SPD_1204	aroK	787.228	-0.0655053	0.377961	-0.173312	0.862406	0.998938
SPD_1205	aroA	2575.18	-0.0794677	0.192237	-0.413383	0.679326	0.998938
SPD_1206		1048.81	-0.146247	0.412106	-0.354876	0.722682	0.998938
SPD_1207	tyrA	3156.21	-0.185353	0.310589	-0.596778	0.550655	0.998938
SPD_1208	aroC	7113.46	-0.374549	0.844288	-0.443627	0.657312	0.998938
SPD_1209	aroB	3003.38	-0.285219	0.442322	-0.644821	0.519043	0.998938
SPD_1210	aroE	3071.12	-0.267916	0.3444	-0.777921	0.436616	0.998938
SPD_1211	aroD	2139.14	-0.0676463	0.407499	-0.166003	0.868154	0.998938
SPD_1212		5037.68	-0.253093	0.323434	-0.782516	0.433911	0.998938
SPD_1213		50.9089	-0.402941	0.491998	-0.818991	0.412792	0.998938
SPD_1214		22.5073	-0.49145	0.519581	-0.945858	0.344221	0.998938
SPD_1215	amy	1589.01	0.186512	0.656036	0.284302	0.776179	0.998938
SPD_1216	alaS	17982.6	-0.38155	0.756489	-0.504369	0.614002	0.998938
SPD_1217		1749.83	-0.423874	0.423945	-0.999832	0.317392	0.998938
SPD_1218	potD	4158.17	-0.342126	0.559854	-0.611099	0.541134	0.998938
SPD_1219	potC	3948.65	-0.49768	1.06348	-0.467975	0.639803	0.998938
SPD_1220	potH	2469.11	-0.22135	0.669599	-0.330572	0.740968	0.998938
SPD_1221	potA	6898.64	-0.506627	1.00586	-0.503678	0.614487	0.998938
SPD_1222	murB	1514.93	-0.122041	0.428394	-0.28488	0.775736	0.998938
SPD_1223		1178.8	-0.179281	0.347338	-0.516158	0.605744	0.998938
SPD_1224	budA	927.87	-0.144364	0.319051	-0.452479	0.650924	0.998938
SPD_1225		417.235	0.139199	0.238229	0.584307	0.559014	0.998938
SPD_1226		572.27	0.119696	0.536311	0.223184	0.823392	0.998938
SPD_1227		4916.08	0.124629	0.452561	0.275387	0.783019	0.998938
SPD_1228		5835.23	0.11022	0.480683	0.229299	0.818637	0.998938
SPD_1229		6383.36	0.171431	0.388682	0.441057	0.659172	0.998938
SPD_1230		5894.58	0.128304	0.299298	0.428684	0.668153	0.998938
SPD_1231		6566.91	0.155293	0.429079	0.361923	0.71741	0.998938
SPD_1232		4374.43	0.170656	0.425122	0.401427	0.688106	0.998938
SPD_1233		898.121	0.162023	0.373787	0.433464	0.664678	0.998938
SPD_1234		665.777	0.0469742	0.255139	0.184112	0.853926	0.998938
SPD_1235		309.781	-0.708425	1.02098	-0.693867	0.487766	0.998938
SPD_1236	spx	8777.52	-0.243219	1.51558	-0.16048	0.872503	0.998938
SPD_1237		2039.46	0.00800819	0.291105	0.0275097	0.978053	0.998938
SPD_1238		2623.01	-0.0709171	0.291248	-0.243494	0.807623	0.998938
SPD_1239		2328.62	-0.11899	0.277517	-0.428767	0.668093	0.998938
SPD_1240		3912.12	-0.0467931	0.297433	-0.157323	0.87499	0.998938
SPD_1241		1788.47	-0.0418552	0.437565	-0.0956547	0.923795	0.998938
SPD_1242		1398.95	-0.043058	0.381642	-0.112823	0.910171	0.998938
SPD_1243	lgt	2907.75	-0.0152191	0.341267	-0.0445957	0.96443	0.998938
SPD_1244	hprK	3477.77	-0.0934417	0.409685	-0.228082	0.819583	0.998938
SPD_1245	rpsU	34376.9	-0.375913	1.67562	-0.224342	0.822491	0.998938
SPD_1246	nagB	42545.3	-0.00522377	1.24777	-0.00418647	0.99666	0.99999
SPD_1247	queA	3106.56	-0.300569	0.564572	-0.532384	0.59446	0.998938
SPD_1248		457.444	0.0525717	0.295522	0.177894	0.858806	0.998938
SPD_1249		1218.13	-0.33828	0.342002	-0.989118	0.322605	0.998938
SPD_1250	nadE	2731.84	-0.19213	0.706699	-0.27187	0.785722	0.998938
SPD_1251	pncB	2961.86	-0.0446829	0.275593	-0.162134	0.871201	0.998938
SPD_1252		79.2454	0.0421414	0.504415	0.083545	0.933418	0.998938
SPD_1253		2.34255	2.25284	1.65067	1.3648	0.172315	0.998938
SPD_1254		42.282	-0.157961	0.534031	-0.295789	0.767391	0.998938
SPD_1255		42.8756	-0.0609191	0.781899	-0.0779117	0.937898	0.998938
SPD_1256		669.164	-0.0154959	0.725239	-0.0213666	0.982953	0.998938
SPD_1257		0.0556589	-1.22219	3.94652	-0.309688	0.756798	0.998938
SPD_1258		4195.45	-0.0387608	0.548474	-0.0706702	0.94366	0.998938
SPD_1259		317.438	0.0232981	0.507468	0.0459106	0.963382	0.998938
SPD_1260		621.626	0.0713993	0.436654	0.163515	0.870113	0.998938
SPD_1261		1.45387	0.748132	1.19009	0.628633	0.52959	0.998938
SPD_1262		223.158	0.100489	0.619317	0.162258	0.871103	0.998938
SPD_1263		26.4847	0.963733	0.767692	1.25536	0.209346	0.998938
SPD_1264		14.3211	0.578737	0.54946	1.05328	0.292211	0.998938
SPD_1265		4.23479	0.939461	0.935305	1.00444	0.315165	0.998938
SPD_1266		6.1574	0.221953	0.946622	0.234469	0.814621	0.998938
SPD_1267		10.8007	0.187496	0.855944	0.219051	0.82661	0.998938
SPD_1268		2.98375	0.717871	1.20172	0.597372	0.550259	0.998938
SPD_1269		1.00913	0.190541	1.21611	0.15668	0.875497	0.998938
SPD_1270		0.400076	-0.951245	1.65732	-0.573966	0.56599	0.998938
SPD_1271		0.0488114	0.584963	3.94638	0.148228	0.882163	0.998938
SPD_1272		6.40351	0.00909728	0.923543	0.00985041	0.992141	0.998938
SPD_1273		1.68642	1.04457	1.08054	0.966714	0.333687	0.998938
SPD_1274	guaA	10049	-0.156781	0.152455	-1.02837	0.303776	0.998938
SPD_1275		0.522757	0.226831	1.67459	0.135455	0.892252	0.998938
SPD_1276		884.619	0.00224364	0.267294	0.00839388	0.993303	0.998938
SPD_1277		851.714	0.0159973	0.200748	0.0796887	0.936485	0.998938
SPD_1278	cppA	978.229	0.0744939	0.241185	0.308866	0.757423	0.998938
SPD_1279		348.211	-0.205755	0.366173	-0.561906	0.57418	0.998938
SPD_1280		382.409	-0.353651	0.227723	-1.55299	0.120426	0.998938
SPD_1281		126.266	-0.217475	0.274542	-0.792138	0.42828	0.998938
SPD_1282		154.578	-0.456029	0.335847	-1.35785	0.174512	0.998938
SPD_1283		122.799	-0.376803	0.294863	-1.27789	0.201287	0.998938
SPD_1284		0	NA	NA	NA	NA	NA
SPD_1285	def	3609.15	-0.0411737	0.290145	-0.141907	0.887153	0.998938
SPD_1286		11020.8	-0.562557	1.43023	-0.393332	0.694075	0.998938
SPD_1287	trxB	2502.98	-0.112578	0.250314	-0.449746	0.652893	0.998938
SPD_1288		330.984	-0.191547	0.408678	-0.468699	0.639285	0.998938
SPD_1289		2298.9	-0.245359	0.450005	-0.545236	0.585591	0.998938
SPD_1290		2329	-0.0398832	0.426064	-0.0936084	0.92542	0.998938
SPD_1291		801.931	0.16611	0.257141	0.645988	0.518287	0.998938
SPD_1292	ogt	724.374	0.152373	0.427315	0.356583	0.721404	0.998938
SPD_1293		594.685	-0.0215336	0.373273	-0.0576887	0.953997	0.998938
SPD_1294		1296.79	0.247256	0.683826	0.361577	0.717668	0.998938
SPD_1295		18983.3	-0.0688408	1.24698	-0.055206	0.955974	0.998938
SPD_1296		2703.5	-0.404769	0.77599	-0.521617	0.601937	0.998938
SPD_1297		5476.85	-0.188924	0.775963	-0.243471	0.807641	0.998938
SPD_1298	nox	17632.9	-0.221511	0.170019	-1.30286	0.192622	0.998938
SPD_1299		0.59804	0.784174	2.23906	0.350225	0.72617	0.998938
SPD_1300		203.015	0.0260883	0.59865	0.0435785	0.96524	0.998938
SPD_1301		67162	-0.448805	2.57608	-0.17422	NA	NA
SPD_1302		304203	-0.383176	2.66553	-0.143752	NA	NA
SPD_1303		957.12	-0.00654612	0.390021	-0.016784	0.986609	0.998938
SPD_1304	glyS	10157	-0.115309	0.365875	-0.315159	0.752641	0.998938
SPD_1305	glyQ	4742.08	-0.356346	0.648006	-0.549912	0.58238	0.998938
SPD_1306		719.39	0.0217368	0.305719	0.0711007	0.943318	0.998938
SPD_1307		683.554	0.0164153	0.440849	0.0372356	0.970297	0.998938
SPD_1308		1725.87	0.0970787	0.291058	0.333537	0.738729	0.998938
SPD_1309	pgdA	4840.7	0.0692123	0.217335	0.31846	0.750136	0.998938
SPD_1310		496.259	0.255663	0.378706	0.675097	0.499614	0.998938
SPD_1311		1774.36	0.118549	0.394182	0.300746	0.763608	0.998938
SPD_1312		3453.55	-0.120564	0.294732	-0.409063	0.682493	0.998938
SPD_1313		3.16138	-0.33513	1.15377	-0.290466	0.77146	0.998938
SPD_1314		0	NA	NA	NA	NA	NA
SPD_1315		0.0488114	0.584963	3.94638	0.148228	0.882163	0.998938
SPD_1316		49.0674	0.535154	0.587241	0.911302	0.362136	0.998938
SPD_1317		34.7531	0.378979	0.590431	0.641868	0.520959	0.998938
SPD_1318	tuf	463830	-0.607881	1.01216	-0.600575	0.548123	0.998938
SPD_1319		60.5413	-0.0570467	1.00364	-0.0568401	0.954673	0.998938
SPD_1320		10705.3	-0.079012	0.582523	-0.135638	0.892108	0.998938
SPD_1321		1.06459	1.3377	1.80989	0.739103	0.459845	0.998938
SPD_1322		2.6406	0.892349	1.93138	0.462026	0.644063	0.998938
SPD_1323		0.0556589	-1.22219	3.94652	-0.309688	0.756798	0.998938
SPD_1324		0.219956	-0.178011	2.33693	-0.0761731	0.939281	0.998938
SPD_1325		0.0556589	-1.22219	3.94652	-0.309688	0.756798	0.998938
SPD_1326	pgm	91654	-0.750472	1.51305	-0.495999	0.619895	0.998938
SPD_1327	bta	14215.3	-0.585857	1.5379	-0.380946	0.703243	0.998938
SPD_1328	aatB	2085.05	-0.122713	0.42901	-0.286037	0.77485	0.998938
SPD_1329		1050.98	-0.112319	0.393644	-0.285331	0.77539	0.998938
SPD_1330		978.645	-0.212687	0.303559	-0.700643	0.483526	0.998938
SPD_1331		3066.56	-0.107214	0.527425	-0.203277	0.838918	0.998938
SPD_1332		1856.35	0.135733	0.56033	0.242238	0.808596	0.998938
SPD_1333		3817.9	-0.0497568	0.517636	-0.0961232	0.923423	0.998938
SPD_1334	atpC	15962.9	-0.279865	0.516916	-0.541413	0.588223	0.998938
SPD_1335	atpD	64568	-0.383782	0.778615	-0.492903	0.622081	0.998938
SPD_1336	atpG	22748.2	0.0582713	0.185863	0.313518	0.753887	0.998938
SPD_1337	atpA	51268	-0.340031	0.744055	-0.456997	0.647673	0.998938
SPD_1338	atpH	4423.63	0.0926823	0.177414	0.522406	0.601388	0.998938
SPD_1339	atpF	7437.63	0.178842	0.32332	0.553142	0.580166	0.998938
SPD_1340	atpB	12183.9	0.194535	0.235732	0.825238	0.409236	0.998938
SPD_1341	atpE	2613.99	0.0956172	0.366796	0.260682	0.794338	0.998938
SPD_1342		257.923	-0.263106	0.433843	-0.606455	0.544212	0.998938
SPD_1343		523.464	-0.0273354	0.42676	-0.0640532	0.948928	0.998938
SPD_1344		212.851	-0.0570094	0.368566	-0.154679	0.877074	0.998938
SPD_1345	greA	3027.58	0.0681772	0.324175	0.21031	0.833426	0.998938
SPD_1346		10154.2	0.224272	0.300001	0.747569	0.45472	0.998938
SPD_1347		754.73	0.22916	0.31612	0.724914	0.468505	0.998938
SPD_1348		930.442	0.320931	0.298128	1.07649	0.28171	0.998938
SPD_1349	murC	14968.8	-0.270991	1.06789	-0.253764	0.799678	0.998938
SPD_1350		1607.56	0.188257	0.298164	0.631385	0.527789	0.998938
SPD_1351		3505.1	-0.0930643	0.331634	-0.280624	0.778999	0.998938
SPD_1352		263.252	-0.231846	0.364734	-0.635658	0.524999	0.998938
SPD_1353		224.923	-0.0236531	0.283429	-0.0834532	0.933491	0.998938
SPD_1354		9.37099	0.205296	0.723739	0.28366	0.776671	0.998938
SPD_1355		25.8634	0.322211	0.722106	0.44621	0.655446	0.998938
SPD_1356		32.7488	-0.310836	0.870297	-0.35716	0.720972	0.998938
SPD_1357	aliB	825.662	0.0869307	0.321699	0.270224	0.786988	0.998938
SPD_1358		4080.3	-0.188168	0.371629	-0.506332	0.612624	0.998938
SPD_1359	murE	2626.27	-0.126084	0.454345	-0.277508	0.78139	0.998938
SPD_1360		1074.28	-0.0427408	0.386203	-0.110669	0.911879	0.998938
SPD_1361		778.337	0.0622203	0.582172	0.106876	0.914887	0.998938
SPD_1362		806.26	0.0683479	0.575294	0.118805	0.90543	0.998938
SPD_1363	ppaC	15419.1	-0.464608	1.07154	-0.433591	0.664586	0.998938
SPD_1364		2583.22	-0.432527	1.20493	-0.358965	0.719622	0.998938
SPD_1365		7315.74	-0.453513	1.14293	-0.396799	0.691516	0.998938
SPD_1366		1310.82	-0.0818961	0.400864	-0.204299	0.83812	0.998938
SPD_1367		7471.79	-0.215105	0.593996	-0.362132	0.717254	0.998938
SPD_1368	rpsR	18814.6	-0.549903	0.790829	-0.695351	0.486835	0.998938
SPD_1369	ssb	22289	-0.339284	0.49433	-0.686351	0.492492	0.998938
SPD_1370	rpsF	15786.3	-0.614328	0.798611	-0.769246	0.441748	0.998938
SPD_1371	asnS	11984.4	-0.222413	0.372983	-0.596309	0.550969	0.998938
SPD_1372		1015.76	-0.0837868	0.379584	-0.220733	0.8253	0.998938
SPD_1373	aspC	6027.98	-0.136317	0.314378	-0.433608	0.664573	0.998938
SPD_1374		1084.6	-0.0650804	0.361223	-0.180167	0.857022	0.998938
SPD_1375		1913.84	-0.0362016	0.423717	-0.0854381	0.931913	0.998938
SPD_1376		172.2	-0.165588	0.558622	-0.296422	0.766908	0.998938
SPD_1377		22.4253	1.20012	0.699387	1.71596	0.0861697	0.998938
SPD_1378		679.903	0.0274573	0.193063	0.14222	0.886906	0.998938
SPD_1379		181.865	-0.260606	0.405882	-0.642072	0.520826	0.998938
SPD_1380		2489.13	0.272646	0.4837	0.563668	0.57298	0.998938
SPD_1381	def-2	332.019	0.265778	0.368412	0.721416	0.470653	0.998938
SPD_1382		1380.63	0.591194	0.472292	1.25175	0.21066	0.998938
SPD_1383		8073.24	0.274983	0.392156	0.701208	0.483173	0.998938
SPD_1384		2075.4	-0.120711	0.439426	-0.274701	0.783546	0.998938
SPD_1385		4598.77	-0.273228	0.20251	-1.3492	0.177271	0.998938
SPD_1386		4434.33	-0.279353	0.807593	-0.345909	0.729411	0.998938
SPD_1387	dapB	8039.29	-0.400082	0.659045	-0.607063	0.543809	0.998938
SPD_1388		4608.11	-0.0912491	0.397412	-0.229609	0.818396	0.998938
SPD_1389		1651.75	-0.202273	0.24033	-0.841648	0.399985	0.998938
SPD_1390		6706.94	-0.214518	0.659211	-0.325416	0.744866	0.998938
SPD_1391		2220.5	-0.0694251	0.202329	-0.34313	0.731501	0.998938
SPD_1392		2270.72	-0.110271	0.290297	-0.379855	0.704053	0.998938
SPD_1393		1251.14	-0.206509	0.334114	-0.618081	0.536522	0.998938
SPD_1394		4266.85	-0.171408	0.260171	-0.658828	0.510006	0.998938
SPD_1395		3850.58	-0.147023	0.244998	-0.600099	0.54844	0.998938
SPD_1396		3615.16	-0.169101	0.243006	-0.695873	0.486509	0.998938
SPD_1397		9596.14	-0.634656	1.30981	-0.48454	0.628003	0.998938
SPD_1398		5955.47	-0.354065	0.682267	-0.518953	0.603793	0.998938
SPD_1399	clpX	26982.2	-0.634661	1.35842	-0.467206	0.640353	0.998938
SPD_1400		634.853	-0.283183	0.260747	-1.08605	0.277459	0.998938
SPD_1401	folA	3038.28	-0.0493571	0.360831	-0.136787	0.891199	0.998938
SPD_1402		41030.9	-0.0661468	0.274979	-0.240553	0.809902	0.998938
SPD_1403	lytC	18091.8	0.0519152	0.48593	0.106837	0.914919	0.998938
SPD_1404	tpiA	157716	-0.339447	1.80628	-0.187926	NA	NA
SPD_1405		1683.27	-0.1563	0.345006	-0.453035	0.650523	0.998938
SPD_1406	metA	2597.95	0.161769	0.398684	0.405757	0.684921	0.998938
SPD_1407	apt	4249.16	-0.0237049	0.425331	-0.0557328	0.955555	0.998938
SPD_1408		206.489	-0.197445	0.453831	-0.435062	0.663517	0.998938
SPD_1409		766505	-0.278816	2.52888	-0.110253	NA	NA
SPD_1410		499.989	0.0101131	0.261868	0.0386189	0.969194	0.998938
SPD_1411		1320	0.137503	0.501087	0.27441	0.783769	0.998938
SPD_1412	codY	1624.21	-0.0205479	0.35045	-0.0586331	0.953244	0.998938
SPD_1413		8526.08	-0.399041	0.513468	-0.777149	0.437071	0.998938
SPD_1414		480.352	-0.407013	1.0902	-0.373338	0.708897	0.998938
SPD_1415		14368.7	-0.295514	1.40445	-0.210413	0.833345	0.998938
SPD_1416		5749.51	-0.357272	0.65903	-0.542119	0.587737	0.998938
SPD_1417		6082.25	-0.49765	0.936269	-0.531524	0.595055	0.998938
SPD_1418	pepQ	27882.2	-0.387177	1.55884	-0.248376	0.803843	0.998938
SPD_1419		130.182	0.0659419	0.66902	0.0985648	0.921484	0.998938
SPD_1420		24.2809	0.446691	0.709729	0.629383	0.529098	0.998938
SPD_1421		0.112952	-1.6895	3.72247	-0.453866	0.649925	0.998938
SPD_1422		473.015	-0.642695	0.415203	-1.5479	0.121645	0.998938
SPD_1423		973.928	-0.196202	0.362963	-0.540557	0.588813	0.998938
SPD_1424	truA	727.207	-0.458404	0.306227	-1.49694	0.134408	0.998938
SPD_1425		1567.67	0.0246533	0.871695	0.028282	0.977437	0.998938
SPD_1426		2749.38	-0.0695124	0.889646	-0.0781349	0.937721	0.998938
SPD_1427	phnA	1141.18	0.0878838	0.974768	0.0901587	0.928161	0.998938
SPD_1428	cmk	2708.19	-0.225042	0.348084	-0.646516	0.517946	0.998938
SPD_1429		1178.75	-0.131426	0.447972	-0.29338	0.769232	0.998938
SPD_1430	fer	206.977	-0.120873	0.398694	-0.303172	0.761759	0.998938
SPD_1431		2156.75	-0.141654	0.471256	-0.300587	0.763729	0.998938
SPD_1432	galE-1	12412.5	-0.323166	0.684213	-0.472318	0.6367	0.998938
SPD_1433		1332.38	-0.171096	0.562507	-0.304166	0.761001	0.998938
SPD_1434		484.207	-0.0297615	0.3548	-0.0838826	0.93315	0.998938
SPD_1435		1220.53	-0.434884	1.24852	-0.34832	0.7276	0.998938
SPD_1436		19031.1	-0.300047	0.2593	-1.15714	0.247215	0.998938
SPD_1437		1168.35	-0.0110226	0.478985	-0.0230124	0.98164	0.998938
SPD_1438		4289.15	-0.0382266	0.443011	-0.0862883	0.931237	0.998938
SPD_1439	rpsO	29816.9	-0.640704	0.731279	-0.876141	0.380953	0.998938
SPD_1440		2.08549	-0.109406	1.04426	-0.104769	0.916559	0.998938
SPD_1441		0.107004	1.12978	3.93469	0.287134	0.774009	0.998938
SPD_1442		473.392	-0.214692	0.355238	-0.604362	0.545603	0.998938
SPD_1443		143.704	0.0406657	0.324217	0.125428	0.900185	0.998938
SPD_1444	thrS	15151.2	-0.274981	0.924045	-0.297584	0.766021	0.998938
SPD_1445		1063.18	-0.371608	0.85902	-0.432596	0.665308	0.998938
SPD_1446		506.535	-0.0482858	0.756473	-0.0638301	0.949105	0.998938
SPD_1447		214.345	-0.0133859	0.547138	-0.0244654	0.980481	0.998938
SPD_1448		526.528	-0.133924	0.343804	-0.389536	0.696879	0.998938
SPD_1449		1638.44	-0.166909	0.369701	-0.451469	0.651651	0.998938
SPD_1450		1177.25	-0.300716	0.492109	-0.611075	0.54115	0.998938
SPD_1451		13.6491	-9.52155e-06	0.736031	-1.29363e-05	0.99999	0.99999
SPD_1452		29.0282	-0.388103	0.718778	-0.539948	0.589233	0.998938
SPD_1453		9.90465	-0.22298	0.734559	-0.303557	0.761466	0.998938
SPD_1454		58.6201	0.221614	0.503363	0.440266	0.659744	0.998938
SPD_1455		1.3678	-0.848888	1.20617	-0.703786	0.481566	0.998938
SPD_1456		1.68159	0.453096	1.11571	0.406105	0.684665	0.998938
SPD_1457	dtd	2086.7	-0.41307	0.956505	-0.431854	0.665848	0.998938
SPD_1458	relA	7079.03	-0.156366	0.660625	-0.236693	0.812895	0.998938
SPD_1459		804.849	-0.0772412	0.258011	-0.299372	0.764656	0.998938
SPD_1460	pepO	15511.2	-0.139874	0.513366	-0.272464	0.785265	0.998938
SPD_1461	psaB	15166.5	-0.256217	0.351139	-0.729675	0.465589	0.998938
SPD_1462	psaC	16150.5	-0.139379	0.379649	-0.367127	0.713524	0.998938
SPD_1463		63338.3	-0.559815	1.16933	-0.47875	0.632117	0.998938
SPD_1464	psaD	784.631	0.274589	0.240646	1.14105	0.253848	0.998938
SPD_1465		1656.97	0.296944	0.264831	1.12126	0.262178	0.998938
SPD_1466		413.309	-0.129818	0.368392	-0.352392	0.724544	0.998938
SPD_1467		719.966	0.225174	0.274091	0.821531	0.411344	0.998938
SPD_1468		41693.2	-0.638526	1.12475	-0.567707	0.570234	0.998938
SPD_1469		16.657	0.0232633	0.611699	0.0380307	0.969663	0.998938
SPD_1470		6.86472	0.361325	0.86537	0.417539	0.676284	0.998938
SPD_1471		4.40254	1.0514	0.924312	1.13749	0.255332	0.998938
SPD_1472	ileS	12607.1	-0.233445	0.146214	-1.5966	0.110356	0.998938
SPD_1473		829.758	-0.0851124	0.267299	-0.318416	0.750169	0.998938
SPD_1474	divIVA	7568.82	-0.0298908	0.26299	-0.113658	0.909509	0.998938
SPD_1475	ylmH	5629.53	-0.0504949	0.333954	-0.151203	0.879815	0.998938
SPD_1476	ylmG	1441.49	-0.145741	0.300476	-0.485033	0.627653	0.998938
SPD_1477	ylmF	5569.28	-0.0203611	0.293691	-0.0693285	0.944728	0.998938
SPD_1478	ylmE	5142.91	-0.039949	0.229319	-0.174207	0.861703	0.998938
SPD_1479	ftsZ	16609.7	-0.0172423	0.244907	-0.0704034	0.943873	0.998938
SPD_1480	ftsA	11691.5	-0.0934413	0.272937	-0.342354	0.732084	0.998938
SPD_1481		2522.9	-0.093695	0.397677	-0.235606	0.813738	0.998938
SPD_1482		860.117	-0.023007	0.237756	-0.0967672	0.922911	0.998938
SPD_1483	murF	2797.26	-0.251583	0.557412	-0.451341	0.651744	0.998938
SPD_1484	ddlA	4500.16	-0.339416	0.382518	-0.887321	0.374906	0.998938
SPD_1485	recR	1959.16	-0.0842522	0.303465	-0.277634	0.781294	0.998938
SPD_1486	penA	4596.72	0.0212282	0.319503	0.0664413	0.947026	0.998938
SPD_1487		1860.54	0.149492	0.26721	0.559455	0.575851	0.998938
SPD_1488		39724.6	-0.334197	2.31364	-0.144446	NA	NA
SPD_1489		152.738	-0.0585433	0.389012	-0.150492	0.880376	0.998938
SPD_1490		45566.9	-0.299067	2.50731	-0.119278	NA	NA
SPD_1491		115.362	0.437435	0.749718	0.583466	0.55958	0.998938
SPD_1492		25048.1	-0.23171	2.39579	-0.0967152	NA	NA
SPD_1493		81761.9	-0.195289	2.35518	-0.082919	NA	NA
SPD_1494		52559.2	-0.199209	2.30273	-0.08651	NA	NA
SPD_1495		300464	-0.163131	2.50976	-0.0649986	NA	NA
SPD_1496		655.616	0.340475	0.388543	0.876285	0.380875	0.998938
SPD_1497	nanE-1	70.8567	0.334475	0.57647	0.580213	0.561771	0.998938
SPD_1498		1.5483	0.269159	1.12809	0.238597	0.811418	0.998938
SPD_1499	nanB	0.898917	-0.654603	1.45592	-0.449615	0.652988	0.998938
SPD_1500		0.581627	0.853389	1.59838	0.53391	0.593404	0.998938
SPD_1501		0.507816	-0.855947	1.4063	-0.60865	0.542756	0.998938
SPD_1502		5.62161	3.47398	2.61558	1.32819	0.184116	0.998938
SPD_1503		0.18895	0.489653	2.2994	0.212948	0.831368	0.998938
SPD_1504	nanA	742.748	0.457346	0.35318	1.29494	0.195342	0.998938
SPD_1505		21.8891	0.0249948	0.652322	0.0383167	0.969435	0.998938
SPD_1506		1774.26	-0.22153	0.44611	-0.496581	0.619484	0.998938
SPD_1507	recG	6133.25	-0.311258	0.231879	-1.34233	0.179489	0.998938
SPD_1508	alr	2875.35	-0.201585	0.413458	-0.487557	0.625863	0.998938
SPD_1509	acpS	679.667	-0.238065	0.250306	-0.951095	0.341556	0.998938
SPD_1510		4461.44	-0.0859708	0.494537	-0.173841	0.86199	0.998938
SPD_1511		3887.1	-0.00854944	0.413725	-0.0206646	0.983513	0.998938
SPD_1512	secA	15133.1	-0.102846	0.275322	-0.373548	0.70874	0.998938
SPD_1513		12.7674	-0.148179	0.736202	-0.201275	0.840484	0.998938
SPD_1514		46.9051	0.0423872	0.659293	0.0642919	0.948738	0.998938
SPD_1515		40.3177	0.463447	0.691659	0.670051	0.502825	0.998938
SPD_1516		45.5096	0.257561	0.784363	0.32837	0.742632	0.998938
SPD_1517		20.4167	0.637206	0.550882	1.1567	0.247394	0.998938
SPD_1518		283.236	0.0920025	0.790231	0.116425	0.907316	0.998938
SPD_1519		11911.4	-0.28493	0.967699	-0.294441	0.768421	0.998938
SPD_1520		1974.97	0.120247	0.22789	0.527655	0.597739	0.998938
SPD_1521	dnaI	1979.22	0.108653	0.158356	0.68613	0.492631	0.998938
SPD_1522		2966.51	-0.162155	0.693263	-0.233901	0.815062	0.998938
SPD_1523		728.754	-0.020303	0.42898	-0.0473286	0.962251	0.998938
SPD_1524		2252.07	-0.157857	0.422434	-0.373684	0.70864	0.998938
SPD_1525		3963.64	-0.208085	0.461333	-0.451052	0.651952	0.998938
SPD_1526		3466.24	-0.721527	0.441732	-1.6334	0.102384	0.998938
SPD_1527		1812.99	0.336732	0.566383	0.59453	0.552158	0.998938
SPD_1528		3235.16	-0.0812038	1.18142	-0.0687343	0.945201	0.998938
SPD_1529		1.7957	-1.17227	1.56558	-0.748777	0.453991	0.998938
SPD_1530		861.68	-0.114721	0.402373	-0.285112	0.775558	0.998938
SPD_1531	scrK	655.724	-0.303998	0.922722	-0.329458	0.74181	0.998938
SPD_1532		6369.23	-0.124521	2.09854	-0.0593367	NA	NA
SPD_1533		2.29676	0.0310293	1.73112	0.0179244	0.985699	0.998938
SPD_1534	scrB	7052.6	-0.359399	1.77684	-0.202268	NA	NA
SPD_1535	scrR	346.426	0.253954	0.400592	0.633947	0.526116	0.998938
SPD_1536		6504.76	-0.29417	0.378235	-0.777744	0.43672	0.998938
SPD_1537	mvaS	4768.49	-0.334277	0.28165	-1.18685	0.235285	0.998938
SPD_1538		448.308	-0.168494	0.252133	-0.668275	0.503958	0.998938
SPD_1539		595.769	-0.173407	0.315114	-0.550297	0.582116	0.998938
SPD_1540		700.8	-0.185923	0.254765	-0.729781	0.465524	0.998938
SPD_1541		934.918	-0.195557	0.336298	-0.581498	0.560905	0.998938
SPD_1542		10898.2	0.105535	0.349865	0.301644	0.762923	0.998938
SPD_1543		2977.49	0.101	0.270038	0.37402	0.70839	0.998938
SPD_1544	sun	1886.34	-0.0121246	0.35408	-0.0342426	0.972684	0.998938
SPD_1545	fmt	2294.61	-0.272243	0.848771	-0.32075	0.7484	0.998938
SPD_1546	priA	2610.86	-0.0953219	0.237156	-0.401938	0.68773	0.998938
SPD_1547		2244.23	-0.257475	0.415805	-0.61922	0.535771	0.998938
SPD_1548	gmk	5026.95	-0.424287	0.671104	-0.632223	0.527241	0.998938
SPD_1549		10746.7	-0.166241	0.211024	-0.787786	0.430822	0.998938
SPD_1550		104.774	0.465611	0.613724	0.758665	0.448053	0.998938
SPD_1551		255.172	0.278514	1.23349	0.225794	0.821362	0.998938
SPD_1552		3447.84	-0.317246	0.815124	-0.3892	0.697128	0.998938
SPD_1553		1611.29	-0.250512	0.751348	-0.333417	0.73882	0.998938
SPD_1554		1877.86	-0.218821	0.542304	-0.403502	0.686579	0.998938
SPD_1555		1339.71	-0.0234022	0.309473	-0.0756196	0.939722	0.998938
SPD_1556		1693.6	0.0448485	0.239047	0.187613	0.85118	0.998938
SPD_1557	nadD	2812.1	-0.147306	0.349691	-0.421245	0.673576	0.998938
SPD_1558		3992.82	-0.422663	1.17564	-0.359519	0.719207	0.998938
SPD_1559		5586.52	-0.228937	0.708433	-0.32316	0.746574	0.998938
SPD_1560		2554.11	-0.450534	0.730902	-0.616408	0.537625	0.998938
SPD_1561		2617.4	0.0936369	0.270463	0.34621	0.729185	0.998938
SPD_1562		559.569	0.230203	0.450442	0.51106	0.609309	0.998938
SPD_1563		1461.95	-0.283651	0.698622	-0.406015	0.684731	0.998938
SPD_1564		679.917	-0.0544462	0.473976	-0.114871	0.908547	0.998938
SPD_1565		2779.25	-0.681517	1.02424	-0.665385	0.505804	0.998938
SPD_1566		3729.41	-0.0388211	0.878672	-0.0441816	0.96476	0.998938
SPD_1567	trx	51537.6	-0.285564	1.75354	-0.16285	0.870637	0.998938
SPD_1568		537.267	-0.495202	1.88581	-0.262594	NA	NA
SPD_1569		8772.44	-0.245428	0.388865	-0.631138	0.52795	0.998938
SPD_1570		969.766	-0.141126	0.450372	-0.313355	0.754011	0.998938
SPD_1571		6425.26	-0.345813	0.633487	-0.545888	0.585143	0.998938
SPD_1572		990.253	-0.0772803	0.248528	-0.310952	0.755837	0.998938
SPD_1573	prmA	2962.82	-0.325978	0.908053	-0.358985	0.719606	0.998938
SPD_1574		428.701	0.019249	0.534442	0.0360171	0.971269	0.998938
SPD_1575		943.557	0.0613223	0.495525	0.123752	0.901512	0.998938
SPD_1576		492.551	0.0159073	0.229119	0.0694279	0.944649	0.998938
SPD_1577		1496.7	-0.204305	0.267967	-0.762427	0.445805	0.998938
SPD_1578		16.819	0.28678	0.665298	0.431055	0.666429	0.998938
SPD_1579		8.76897	0.0412803	0.936333	0.0440872	0.964835	0.998938
SPD_1580		1770.86	-0.226672	0.235641	-0.961937	0.336081	0.998938
SPD_1581		27208.9	-0.573072	2.18759	-0.261965	NA	NA
SPD_1582		25.7768	0.230851	0.683317	0.337839	0.735484	0.998938
SPD_1583		8.54808	0.0247303	0.707258	0.0349665	0.972106	0.998938
SPD_1584		7.01286	0.101257	0.933386	0.108483	0.913612	0.998938
SPD_1585		27.207	0.886786	0.638501	1.38886	0.164877	0.998938
SPD_1586		514.635	-0.386513	0.612294	-0.631255	0.527874	0.998938
SPD_1587		204.772	-0.260161	0.565712	-0.459883	0.6456	0.998938
SPD_1588		752.639	0.526936	0.387859	1.35858	0.174281	0.998938
SPD_1589		53.9827	1.35316	0.641719	2.10864	0.0349755	0.998938
SPD_1590		1168.43	0.530799	0.331707	1.6002	0.109554	0.998938
SPD_1591		472.04	0.675782	0.458952	1.47245	0.1409	0.998938
SPD_1592		40.6334	0.254573	0.414863	0.613632	0.539458	0.998938
SPD_1593		3.75903	0.0107279	1.13203	0.00947669	0.992439	0.998938
SPD_1594		544.108	0.411433	0.338575	1.21519	0.224294	0.998938
SPD_1595		190.446	0.405055	0.361641	1.12005	0.262693	0.998938
SPD_1596	trpA	519.958	-0.202856	0.402304	-0.504236	0.614095	0.998938
SPD_1597	trpB	1030.97	-0.564865	0.674979	-0.836863	0.402669	0.998938
SPD_1598	trpF	203.065	-0.198216	0.319433	-0.620524	0.534913	0.998938
SPD_1599	trpC	265.758	-0.505979	0.412046	-1.22797	0.219459	0.998938
SPD_1600	trpD	299.904	-0.0435124	0.31624	-0.137593	0.890562	0.998938
SPD_1601	trpG	181.433	-0.168711	0.327851	-0.514598	0.606834	0.998938
SPD_1602	trpE	331.9	-0.531694	0.443961	-1.19762	0.231066	0.998938
SPD_1603		615.921	-0.487111	0.923318	-0.527565	0.597801	0.998938
SPD_1604		209.947	-0.105442	0.359716	-0.293127	0.769425	0.998938
SPD_1605		423.199	0.0681491	0.429821	0.158552	0.874022	0.998938
SPD_1606		48.9182	0.575672	0.407292	1.41341	0.157534	0.998938
SPD_1607		70.117	0.621844	0.749955	0.829176	0.407005	0.998938
SPD_1608		35.0619	0.132535	0.61354	0.216017	0.828974	0.998938
SPD_1609		32.832	0.400203	0.6781	0.590182	0.555068	0.998938
SPD_1610		11.575	0.451918	0.957043	0.472202	0.636782	0.998938
SPD_1611		0.76696	-0.138169	2.29353	-0.0602429	0.951962	0.998938
SPD_1612	galE-2	18.3756	-0.0445725	0.766432	-0.0581559	0.953624	0.998938
SPD_1613	galT-1	30.0974	0.183873	0.517027	0.355636	0.722113	0.998938
SPD_1614		2.42146	0.360438	1.17793	0.305994	0.759609	0.998938
SPD_1615		2.64079	0.95849	0.99865	0.959786	0.337163	0.998938
SPD_1616		1.35911	0.393062	1.11662	0.35201	0.724831	0.998938
SPD_1617		23.8245	0.695406	0.662571	1.04956	0.293922	0.998938
SPD_1618		0.250905	0.763619	3.37597	0.226193	0.821052	0.998938
SPD_1619		12318.6	-0.124983	0.242694	-0.514984	0.606564	0.998938
SPD_1620		5501.18	-0.183738	0.174517	-1.05284	0.292416	0.998938
SPD_1621		7718.88	0.0921686	0.291813	0.315848	0.752118	0.998938
SPD_1622		6917.51	0.0938957	0.220955	0.424954	0.67087	0.998938
SPD_1623		1722.85	-0.0224136	0.196734	-0.113928	0.909294	0.998938
SPD_1624		390.905	0.0209816	0.403651	0.0519795	0.958545	0.998938
SPD_1625		123.92	-0.0286707	0.504027	-0.0568833	0.954638	0.998938
SPD_1626	xth	3950.6	-0.0216375	0.645778	-0.0335061	0.973271	0.998938
SPD_1627		1554.44	0.0645473	0.423074	0.152567	0.87874	0.998938
SPD_1628	xpt	33.6772	-0.789163	0.915843	-0.86168	0.388864	0.998938
SPD_1629	pbuX	90.7939	-0.542635	0.738163	-0.735116	0.462269	0.998938
SPD_1630		145.467	0.0532895	0.632976	0.0841888	0.932906	0.998938
SPD_1631		234.422	0.00704902	0.535204	0.0131707	0.989492	0.998938
SPD_1632		1968.01	-0.542711	1.5342	-0.353741	0.723533	0.998938
SPD_1633	galT-2	13632.6	-0.456814	2.46791	-0.185102	NA	NA
SPD_1634	galK	13141.2	-0.359068	2.57768	-0.139299	NA	NA
SPD_1635	galR	2804.62	-0.422778	1.86555	-0.226624	NA	NA
SPD_1636		271.046	-0.221852	0.402534	-0.55114	0.581538	0.998938
SPD_1637		66.5002	-0.25217	0.676465	-0.372776	0.709315	0.998938
SPD_1638		127.771	0.45399	1.06772	0.425196	0.670694	0.998938
SPD_1639		162.617	-0.0521211	0.925851	-0.0562954	0.955107	0.998938
SPD_1640	pnuC	125.203	-0.241924	0.672034	-0.359988	0.718856	0.998938
SPD_1641		4.41289	0.437809	1.08857	0.402189	0.687545	0.998938
SPD_1642	proWX	12056.3	-0.341983	1.01821	-0.335867	0.736971	0.998938
SPD_1643	proV	4448.28	-0.396869	1.08455	-0.36593	0.714418	0.998938
SPD_1644		2716.16	-0.0608162	0.729338	-0.0833854	0.933545	0.998938
SPD_1645		1291.74	-0.0449	0.793363	-0.0565945	0.954868	0.998938
SPD_1646		1719.02	-0.323968	0.582252	-0.556405	0.577934	0.998938
SPD_1647	pepA	8881.94	-0.3816	0.539354	-0.707514	0.479247	0.998938
SPD_1648		11.0825	-0.663331	1.32119	-0.50207	0.615618	0.998938
SPD_1649		71.5833	-0.717702	1.27055	-0.564873	0.57216	0.998938
SPD_1650		156.269	-0.0444768	1.5319	-0.0290337	0.976838	0.998938
SPD_1651		108.622	0.216247	1.39782	0.154703	0.877055	0.998938
SPD_1652		202.231	-0.312524	1.44915	-0.21566	0.829253	0.998938
SPD_1653		1237.45	-0.217927	0.346111	-0.629645	0.528927	0.998938
SPD_1654	rluB	4731.63	-0.207429	0.403705	-0.513813	0.607383	0.998938
SPD_1655	scpB	4918.08	-0.419585	0.732716	-0.572643	0.566886	0.998938
SPD_1656	scpA	6247.84	-0.253362	0.665149	-0.38091	0.70327	0.998938
SPD_1657		5072.88	-0.213762	0.549256	-0.389185	0.697139	0.998938
SPD_1658		2792.46	-0.172356	0.321574	-0.535976	0.591975	0.998938
SPD_1659		2262.02	-0.0362528	0.29516	-0.122824	0.902246	0.998938
SPD_1660		5768.22	-0.0421052	0.318804	-0.132072	0.894927	0.998938
SPD_1661	murI	8860.55	-0.256138	0.844182	-0.303415	0.761573	0.998938
SPD_1662		4853	-0.307346	0.496204	-0.619395	0.535656	0.998938
SPD_1663	treC	27408.7	-0.013776	0.349593	-0.0394059	0.968567	0.998938
SPD_1664		46027.8	-0.0790498	0.396657	-0.19929	0.842036	0.998938
SPD_1665	treR	654.305	-0.102305	0.362146	-0.282497	0.777562	0.998938
SPD_1666		6.36278	0.281763	0.90258	0.312176	0.754907	0.998938
SPD_1667	amiF	6842.04	-0.0834651	0.45959	-0.181608	0.855891	0.998938
SPD_1668	amiE	7850.91	-0.042893	0.455165	-0.0942362	0.924922	0.998938
SPD_1669	amiD	5008.15	-0.000681675	0.380524	-0.00179141	0.998571	0.99999
SPD_1670	amiC	7145.63	0.0522579	0.35882	0.145638	0.884207	0.998938
SPD_1671	amiA	13277.6	0.0065208	0.511082	0.0127588	0.98982	0.998938
SPD_1672		5890.97	-0.524056	0.790746	-0.662735	0.5075	0.998938
SPD_1673	gtfA	3379.13	-0.643201	2.15163	-0.298937	NA	NA
SPD_1674		3.56881	1.22693	0.984559	1.24617	0.212701	0.998938
SPD_1675	rafG	27.1692	0.727033	0.660489	1.10075	0.271006	0.998938
SPD_1676	rafF	17.5567	0.450974	0.740962	0.608634	0.542767	0.998938
SPD_1677	rafE	35.4004	0.82902	0.654191	1.26724	0.205068	0.998938
SPD_1678	aga	1426.57	-0.340614	2.02207	-0.168448	NA	NA
SPD_1679	msmR	4513.76	-0.35658	2.00331	-0.177996	NA	NA
SPD_1680		157.156	0.470418	0.404736	1.16228	0.245121	0.998938
SPD_1681		1.57751	-0.252602	1.20318	-0.209945	0.833711	0.998938
SPD_1682		51.3464	-0.100508	1.04715	-0.0959827	0.923534	0.998938
SPD_1683		26.9545	-1.54955	0.560152	-2.7663	0.0056697	0.998938
SPD_1684		71.7201	-0.778399	0.398042	-1.95557	0.0505158	0.998938
SPD_1685		0.53034	-0.687966	1.47774	-0.465554	0.641535	0.998938
SPD_1686		0.114587	-1.69078	3.93523	-0.429653	0.667448	0.998938
SPD_1687		38.637	-1.06867	0.683251	-1.5641	0.117795	0.998938
SPD_1688		1.19019	-1.78867	1.34632	-1.32856	0.183993	0.998938
SPD_1689		19.4986	-2.20243	1.19636	-1.84094	0.0656298	0.998938
SPD_1690		0	NA	NA	NA	NA	NA
SPD_1691		0	NA	NA	NA	NA	NA
SPD_1692		0	NA	NA	NA	NA	NA
SPD_1693		0	NA	NA	NA	NA	NA
SPD_1694		0	NA	NA	NA	NA	NA
SPD_1695		0	NA	NA	NA	NA	NA
SPD_1696		0	NA	NA	NA	NA	NA
SPD_1697		0	NA	NA	NA	NA	NA
SPD_1698		0	NA	NA	NA	NA	NA
SPD_1699	rrfB	0	NA	NA	NA	NA	NA
SPD_1700	rrlB	0	NA	NA	NA	NA	NA
SPD_1701		0	NA	NA	NA	NA	NA
SPD_1702	rrsB	0	NA	NA	NA	NA	NA
SPD_1703		1.45383	-0.062982	2.05382	-0.0306657	0.975536	0.998938
SPD_1704	rumA-2	801.069	0.165442	0.227526	0.727134	0.467144	0.998938
SPD_1705	recX	118.051	-0.00930354	0.382606	-0.0243162	0.9806	0.998938
SPD_1706		5737.93	-0.376946	0.82762	-0.455457	0.64878	0.998938
SPD_1707		172.285	0.0875332	0.726424	0.120499	0.904088	0.998938
SPD_1708		5.36207	-0.395512	0.926949	-0.426682	0.669611	0.998938
SPD_1709	groL	59648.9	-0.0987368	1.52945	-0.0645571	0.948527	0.998938
SPD_1710	groES	646.405	0.0580378	0.387577	0.149745	0.880965	0.998938
SPD_1711		45.7649	0.262742	0.684341	0.383934	0.701027	0.998938
SPD_1712		3035.8	-0.333571	0.510591	-0.653305	0.51356	0.998938
SPD_1713		2079.06	-0.216614	0.403358	-0.537027	0.591249	0.998938
SPD_1714		891.786	-0.17425	0.187624	-0.928717	0.353036	0.998938
SPD_1715		312.771	-0.0490562	0.573464	-0.0855436	0.931829	0.998938
SPD_1716		206.391	0.110924	0.43002	0.257951	0.796445	0.998938
SPD_1717		1371.47	-0.53205	0.886733	-0.600012	0.548498	0.998938
SPD_1718		13288.6	-0.876067	1.93686	-0.452312	NA	NA
SPD_1719		150.873	-0.133585	0.424181	-0.314924	0.752819	0.998938
SPD_1720		34.9985	-0.140543	0.709393	-0.198117	0.842954	0.998938
SPD_1721		11.8105	-0.340662	1.21792	-0.279708	0.779702	0.998938
SPD_1722		6.20888	0.123807	0.997469	0.124121	0.90122	0.998938
SPD_1723		0.883198	1.18137	1.41619	0.834195	0.404171	0.998938
SPD_1724		1.38451	1.36652	1.14908	1.18923	0.234347	0.998938
SPD_1725		8788.55	-0.21417	0.516531	-0.414632	0.678411	0.998938
SPD_1726	ply	14344	0.0990941	0.984558	0.100648	0.91983	0.998938
SPD_1727		3432.19	0.106347	0.934465	0.113805	0.909392	0.998938
SPD_1728		3474.06	0.0504157	0.920695	0.0547583	0.956331	0.998938
SPD_1729		2861.02	0.0212331	0.855793	0.024811	0.980206	0.998938
SPD_1730		91.078	0.211504	0.93433	0.22637	0.820914	0.998938
SPD_1731		24.371	0.855375	0.557575	1.5341	0.125005	0.998938
SPD_1732		25.9935	0.039432	0.483367	0.0815779	0.934982	0.998938
SPD_1733		8.73428	0.429886	0.981936	0.437795	0.661535	0.998938
SPD_1734		41.6823	0.804775	0.65616	1.22649	0.220014	0.998938
SPD_1735		32.7182	-0.09956	0.789522	-0.126102	0.899651	0.998938
SPD_1736		16.9134	0.00977309	0.729462	0.0133977	0.989311	0.998938
SPD_1737	lytA	5887.05	0.0948043	0.304016	0.31184	0.755162	0.998938
SPD_1738	dinF	5670.41	0.116662	0.274108	0.425606	0.670395	0.998938
SPD_1739	recA	7591.83	-0.231923	0.655399	-0.353866	0.723439	0.998938
SPD_1740	cinA	1335.75	0.059429	0.364057	0.163241	0.870329	0.998938
SPD_1741		2367.66	0.108258	0.386588	0.280035	0.77945	0.998938
SPD_1742		1048.5	-0.0608705	0.400089	-0.152143	0.879074	0.998938
SPD_1743		587.897	-0.187772	0.36793	-0.510346	0.609809	0.998938
SPD_1744		84.4541	0.00971947	0.419717	0.0231572	0.981525	0.998938
SPD_1745		247.796	0.152041	0.64634	0.235234	0.814027	0.998938
SPD_1746		7.15966	0.0323547	0.922817	0.0350608	0.972031	0.998938
SPD_1747		75.5515	-0.450503	0.51439	-0.8758	0.381139	0.998938
SPD_1748		57.7141	0.136773	0.609079	0.224557	0.822324	0.998938
SPD_1749		26.6567	0.362151	0.857537	0.422315	0.672795	0.998938
SPD_1750	wrbA	6.64458	0.706206	1.06299	0.664358	0.506461	0.998938
SPD_1751		3.64612	1.44547	0.980876	1.47365	0.140576	0.998938
SPD_1752		23.5612	0.0427005	0.915977	0.0466175	0.962818	0.998938
SPD_1753		53.6208	0.417591	0.457645	0.912479	0.361517	0.998938
SPD_1754		140.848	-0.000322206	0.328049	-0.000982186	0.999216	0.99999
SPD_1755		150.598	-0.184094	0.447604	-0.411288	0.680861	0.998938
SPD_1756		19.0116	0.124122	0.658691	0.188438	0.850534	0.998938
SPD_1757	ndk	790.491	0.0280568	0.429425	0.0653358	0.947907	0.998938
SPD_1758	rpoC	140144	-0.437903	1.09303	-0.400633	0.688691	0.998938
SPD_1759	rpoB	79131.5	-0.402858	0.921498	-0.437177	0.661983	0.998938
SPD_1760		3.79114	0.953823	1.02181	0.933468	0.350578	0.998938
SPD_1761		2825.57	-0.0626061	0.393896	-0.158941	0.873716	0.998938
SPD_1762		2068.47	-0.102383	0.3835	-0.266969	0.789493	0.998938
SPD_1763		683.91	0.0468505	0.356653	0.131362	0.895489	0.998938
SPD_1764	murA-2	5431.16	0.0581431	0.278008	0.209142	0.834338	0.998938
SPD_1765		2588.23	0.165984	0.353889	0.469029	0.639049	0.998938
SPD_1766	coaD	723.206	0.0643189	0.398831	0.161269	0.871882	0.998938
SPD_1767		615.618	0.166165	0.277045	0.599776	0.548656	0.998938
SPD_1768	asnA	5074.99	0.222685	0.470576	0.473219	0.636057	0.998938
SPD_1769		4670.44	-0.162189	0.34004	-0.47697	0.633384	0.998938
SPD_1770		1.88622	0.69774	1.09788	0.635535	0.525079	0.998938
SPD_1771		1592.95	-0.0700536	0.294147	-0.238159	0.811758	0.998938
SPD_1772		68.7179	0.249066	0.478983	0.519989	0.603071	0.998938
SPD_1773		4645.21	-0.12384	0.260255	-0.475841	0.634187	0.998938
SPD_1774	pflA	3289.78	0.0685383	0.278968	0.245685	0.805926	0.998938
SPD_1775	lysA	2334.05	-0.118394	0.207417	-0.570799	0.568136	0.998938
SPD_1776	purR	3846.62	-0.0241235	0.229416	-0.105152	0.916255	0.998938
SPD_1777	cbf1	8412.96	-0.381441	1.04795	-0.363989	0.715866	0.998938
SPD_1778		13655.2	-0.41782	1.11263	-0.375525	0.70727	0.998938
SPD_1779		3628.01	-0.32695	0.816082	-0.400634	0.688689	0.998938
SPD_1780	rpe	2674.37	-0.196763	0.725914	-0.271055	0.786348	0.998938
SPD_1781	rsgA	2441.6	-0.23282	0.459143	-0.507075	0.612102	0.998938
SPD_1782	ksgA	4476.61	-0.433248	1.11557	-0.388366	0.697745	0.998938
SPD_1783		56.0621	-0.0521714	0.536148	-0.0973079	0.922482	0.998938
SPD_1784		68.771	-0.0519436	0.439294	-0.118243	0.905875	0.998938
SPD_1785		234.193	0.11561	0.389357	0.296926	0.766523	0.998938
SPD_1786		542.251	0.303214	0.462596	0.655463	0.51217	0.998938
SPD_1787		504.406	0.232839	0.213843	1.08883	0.276229	0.998938
SPD_1788		794.359	0.0715942	0.580637	0.123303	0.901867	0.998938
SPD_1789		144.903	0.032215	1.03423	0.0311488	0.975151	0.998938
SPD_1790	rpmH	13031.7	-0.559504	0.96146	-0.581932	0.560612	0.998938
SPD_1791		6349.13	-0.1016	0.429265	-0.236683	0.812903	0.998938
SPD_1792		41.8745	0.710772	0.714651	0.994573	0.319944	0.998938
SPD_1793		20610.8	-0.234865	2.01145	-0.116764	NA	NA
SPD_1794		2627.23	-0.0307883	0.305347	-0.100831	0.919685	0.998938
SPD_1795		5.7774	0.312529	1.01508	0.307885	0.758169	0.998938
SPD_1796		601.335	-0.117918	0.56268	-0.209565	0.834007	0.998938
SPD_1797	ccpA	6935.23	-0.516676	0.78526	-0.657968	0.510559	0.998938
SPD_1798		412.914	-0.290068	0.435707	-0.66574	0.505577	0.998938
SPD_1799		875.153	-0.193478	0.606901	-0.318797	0.749881	0.998938
SPD_1800		281.372	-0.242813	0.517847	-0.46889	0.639148	0.998938
SPD_1801		443.731	-0.0238393	0.50003	-0.0476758	0.961975	0.998938
SPD_1802		326.45	-0.0115629	1.52096	-0.00760237	0.993934	0.999058
SPD_1803		98.8652	0.146412	0.61296	0.238861	0.811214	0.998938
SPD_1804		220.16	-0.711127	0.339065	-2.09732	0.0359655	0.998938
SPD_1805		0	NA	NA	NA	NA	NA
SPD_1806		0	NA	NA	NA	NA	NA
SPD_1807		0	NA	NA	NA	NA	NA
SPD_1808		0	NA	NA	NA	NA	NA
SPD_1809		0	NA	NA	NA	NA	NA
SPD_1810		0	NA	NA	NA	NA	NA
SPD_1811		0	NA	NA	NA	NA	NA
SPD_1812		0	NA	NA	NA	NA	NA
SPD_1813	rrfC	0	NA	NA	NA	NA	NA
SPD_1814	rrlC	0	NA	NA	NA	NA	NA
SPD_1815		0	NA	NA	NA	NA	NA
SPD_1816	rrsC	0	NA	NA	NA	NA	NA
SPD_1817		0	NA	NA	NA	NA	NA
SPD_1818	comX2	0	NA	NA	NA	NA	NA
SPD_1819	nusG	3930.45	-0.0543297	0.269997	-0.201223	0.840524	0.998938
SPD_1820	secE	501.886	0.538723	0.461378	1.16764	0.242953	0.998938
SPD_1821	pbp2A	2756.65	0.239424	0.283896	0.843348	0.399034	0.998938
SPD_1822		674.389	0.155307	0.312377	0.497178	0.619064	0.998938
SPD_1823	gap	3.57576e+06	-0.253774	2.03805	-0.124518	NA	NA
SPD_1824		346.15	0.418174	0.498886	0.838216	0.401909	0.998938
SPD_1825		3.34177	-0.892431	0.969102	-0.920885	0.357111	0.998938
SPD_1826	nadC	401.63	0.388055	0.348061	1.1149	0.264891	0.998938
SPD_1827		199.094	0.411907	0.585829	0.703119	0.481981	0.998938
SPD_1828		46.4588	0.386044	0.866979	0.445275	0.656121	0.998938
SPD_1829		545.36	0.166464	0.302563	0.55018	0.582196	0.998938
SPD_1830		135.606	0.573533	0.649379	0.883202	0.377127	0.998938
SPD_1831		158.823	0.359482	0.673185	0.534003	0.59334	0.998938
SPD_1832		48.5487	0.451004	0.510506	0.883446	0.376995	0.998938
SPD_1833		64.5475	0.421056	0.574828	0.73249	0.46387	0.998938
SPD_1834		24953.1	0.226546	0.38379	0.590288	0.554998	0.998938
SPD_1835		13.9684	0.795005	0.531868	1.49474	0.134982	0.998938
SPD_1836		773.356	0.238651	0.512437	0.465718	0.641417	0.998938
SPD_1837		1114.36	0.0874708	0.360508	0.242632	0.808291	0.998938
SPD_1838	yajC-2	614.393	-0.050324	0.580103	-0.0867501	0.93087	0.998938
SPD_1839	tkt	25535.2	-0.284974	0.887008	-0.321275	0.748002	0.998938
SPD_1840		21.9951	-0.292302	0.745271	-0.392209	0.694904	0.998938
SPD_1841		11.0149	0.176162	0.900352	0.195659	0.844877	0.998938
SPD_1842	araD	4.40065	0.675379	0.957231	0.705555	0.480465	0.998938
SPD_1843		3.74194	-0.747648	1.03944	-0.71928	0.471969	0.998938
SPD_1844		2.82283	-0.145732	1.03919	-0.140237	0.888473	0.998938
SPD_1845		1.78359	-0.0728112	1.11139	-0.0655138	0.947765	0.998938
SPD_1846		0.979371	1.74477	1.30994	1.33195	0.182875	0.998938
SPD_1847		6.42518	0.0184542	0.904797	0.0203959	0.983728	0.998938
SPD_1848		126.371	0.279785	0.625616	0.447215	0.65472	0.998938
SPD_1849		3693.15	0.273263	0.264655	1.03253	0.301826	0.998938
SPD_1850		2089.01	0.0815038	0.274548	0.296866	0.766569	0.998938
SPD_1851	rnpA	889.082	-0.0855921	0.428328	-0.199829	0.841615	0.998938
SPD_1852		2.10433	-0.519306	1.34104	-0.38724	0.698578	0.998938
SPD_1853	ackA	3776.15	-0.106617	0.535447	-0.199119	0.84217	0.998938
SPD_1854		1009.33	-0.0115684	0.492431	-0.0234925	0.981257	0.998938
SPD_1855		6.48895	-0.719668	1.36122	-0.528694	0.597017	0.998938
SPD_1856		3.88201	-0.520966	1.13379	-0.459492	0.645881	0.998938
SPD_1857		2.19979	0.874298	1.0452	0.83649	0.40288	0.998938
SPD_1858		3.06705	0.278028	0.991098	0.280525	0.779074	0.998938
SPD_1859		0.661649	-1.37412	1.42835	-0.962028	0.336035	0.998938
SPD_1860	clgD	2.58137	-0.258809	1.10088	-0.235094	0.814136	0.998938
SPD_1861	cglC	3.07319	-0.0649248	1.55963	-0.0416284	0.966795	0.998938
SPD_1862	cglB	5.782	0.361736	0.912862	0.396265	0.691909	0.998938
SPD_1863	cglA	10.3841	0.838787	0.739517	1.13424	0.256695	0.998938
SPD_1864		1104.02	-0.0619607	0.368212	-0.168274	0.866367	0.998938
SPD_1865		4298.71	0.424576	0.645118	0.658136	0.510451	0.998938
SPD_1866	nagA	69174.9	-0.251691	1.58802	-0.158493	0.874068	0.998938
SPD_1867		6172.14	-0.0589918	0.166105	-0.355149	0.722478	0.998938
SPD_1868	tgt	6209.55	0.0158061	0.625537	0.025268	0.979841	0.998938
SPD_1869		1306.76	-0.199988	0.405216	-0.493533	0.621636	0.998938
SPD_1870		319.633	0.347867	0.368697	0.943505	0.345423	0.998938
SPD_1871		33.018	1.04131	0.74744	1.39318	0.163567	0.998938
SPD_1872		47.8387	1.11634	0.566813	1.9695	0.0488958	0.998938
SPD_1873		5.27548	1.30679	0.99053	1.31928	0.187075	0.998938
SPD_1874		2214.2	1.0283	0.696918	1.4755	0.140079	0.998938
SPD_1875		277.828	-0.180438	0.564544	-0.319617	0.749259	0.998938
SPD_1876		612.831	-0.262646	0.542051	-0.484542	0.628001	0.998938
SPD_1877	thrC	4529.49	-0.0988483	0.282143	-0.350349	0.726077	0.998938
SPD_1878		1679.66	0.172121	0.37574	0.458085	0.646892	0.998938
SPD_1879		110.895	-0.958304	0.592272	-1.61801	0.10566	0.998938
SPD_1880		0.671176	-3.44333	2.44854	-1.40628	0.159642	0.998938
SPD_1881		3.09123	-2.17606	1.81932	-1.19609	0.231663	0.998938
SPD_1882		6.11784	-2.95899	1.23536	-2.39525	0.016609	0.998938
SPD_1883		3.8321	-1.01385	1.39691	-0.725779	0.467974	0.998938
SPD_1884		0.43648	-1.33808	1.95469	-0.684547	0.49363	0.998938
SPD_1885		0.161764	-0.802677	2.35332	-0.341082	0.733042	0.998938
SPD_1886		2640.64	-0.64063	0.598835	-1.06979	0.284712	0.998938
SPD_1887		1555.71	-0.658416	0.57803	-1.13907	0.254674	0.998938
SPD_1888		33.11	-0.624826	1.19852	-0.52133	0.602137	0.998938
SPD_1889		0.168611	-2.02164	3.33085	-0.606944	0.543888	0.998938
SPD_1890	rrfD	0	NA	NA	NA	NA	NA
SPD_1891	rrlD	0	NA	NA	NA	NA	NA
SPD_1892		0	NA	NA	NA	NA	NA
SPD_1893	rrsD	0.107004	1.12978	3.93469	0.287134	0.774009	0.998938
SPD_1894		10.6335	-0.118776	0.718927	-0.165213	0.868777	0.998938
SPD_1895		1158.64	0.188515	0.504723	0.373501	0.708775	0.998938
SPD_1896	gltX	3904.5	0.244737	0.478426	0.511547	0.608968	0.998938
SPD_1897	pgi	56449.4	-0.188141	1.18346	-0.158975	0.873688	0.998938
SPD_1898		16.2207	-0.616813	0.741792	-0.831517	0.405682	0.998938
SPD_1899		254.693	-0.751436	0.411578	-1.82574	0.0678891	0.998938
SPD_1900		2264.87	0.115786	0.338343	0.342214	0.73219	0.998938
SPD_1901		1.01148	0.214566	1.42704	0.150357	0.880483	0.998938
SPD_1902		2197.38	0.136734	0.269973	0.506471	0.612526	0.998938
SPD_1903	mutS	5436.15	-0.105248	0.214641	-0.490344	0.623891	0.998938
SPD_1904	argR	2458.19	-0.103934	1.26913	-0.0818945	0.934731	0.998938
SPD_1905	argS	7664.88	0.07991	0.331942	0.240735	0.80976	0.998938
SPD_1906		0	NA	NA	NA	NA	NA
SPD_1907		2171.39	0.0462102	0.507928	0.0909778	0.92751	0.998938
SPD_1908		3465.03	0.0294868	0.371552	0.079361	0.936745	0.998938
SPD_1909	pnpS	5438.78	-0.0380911	0.4507	-0.0845153	0.932647	0.998938
SPD_1910	pstS	125.46	0.635659	0.507726	1.25197	0.210579	0.998938
SPD_1911	pstC	57.7019	0.795055	0.538982	1.47511	0.140184	0.998938
SPD_1912	pstA	75.0644	0.787225	0.474508	1.65903	0.0971088	0.998938
SPD_1913	pstB	63.0072	0.70672	0.631942	1.11833	0.263426	0.998938
SPD_1914	phoU	53.8994	0.600182	0.73764	0.813652	0.415844	0.998938
SPD_1915		1.18134	0.778224	1.43279	0.543154	0.587024	0.998938
SPD_1916		2.5141	-0.443376	1.21633	-0.364519	0.715471	0.998938
SPD_1917		0.231465	-0.0803171	2.2472	-0.0357409	0.971489	0.998938
SPD_1918	gpsA	5948.94	0.0216789	0.379548	0.0571176	0.954451	0.998938
SPD_1919	galU	14488	-0.388239	0.738566	-0.525666	0.599121	0.998938
SPD_1920		633.549	-0.125049	0.383779	-0.325834	0.74455	0.998938
SPD_1921		454.148	-0.189387	0.27215	-0.695891	0.486497	0.998938
SPD_1922		2141.88	-0.329396	0.779328	-0.422666	0.672539	0.998938
SPD_1923		3322.94	-0.493591	0.683933	-0.721695	0.470482	0.998938
SPD_1924		1755.25	-0.145035	0.371711	-0.390182	0.696402	0.998938
SPD_1925	pbp1B	7592.33	-0.041484	0.316274	-0.131165	0.895645	0.998938
SPD_1926	tyrS	11694.6	-0.221407	0.248566	-0.890737	0.37307	0.998938
SPD_1927		306226	-0.305427	2.21701	-0.137765	NA	NA
SPD_1928		79083.6	-0.116952	2.23079	-0.0524261	NA	NA
SPD_1929	rrmA	849.699	-0.00411545	0.647918	-0.0063518	0.994932	0.999545
SPD_1930		1.45078	0.964799	1.12364	0.858639	0.390539	0.998938
SPD_1931		248.519	0.79947	0.398984	2.00377	0.0450951	0.998938
SPD_1932	malP	170556	-0.680678	1.84838	-0.368256	NA	NA
SPD_1933	malQ	32720.2	-0.560849	1.44423	-0.388337	0.697767	0.998938
SPD_1934	malX	294750	-0.0735621	2.09837	-0.0350567	NA	NA
SPD_1935	malC	94868.3	-0.26226	2.01768	-0.129981	NA	NA
SPD_1936	malD	117721	-0.227905	2.12832	-0.107082	NA	NA
SPD_1937	malA	1398.14	-0.174389	0.546727	-0.318969	0.74975	0.998938
SPD_1938	malR	1506.61	0.222818	0.378323	0.588961	0.555887	0.998938
SPD_1939		1.79957	-0.0314797	1.14808	-0.0274194	0.978125	0.998938
SPD_1940		3345.66	-0.108058	0.274547	-0.393588	0.693885	0.998938
SPD_1941	aspS	17061.4	-0.287084	1.03092	-0.278475	0.780648	0.998938
SPD_1942		16.8443	0.0444379	0.78523	0.0565922	0.95487	0.998938
SPD_1943		211.981	-0.0264352	0.675523	-0.039133	0.968784	0.998938
SPD_1944		339.311	0.153394	0.438731	0.34963	0.726616	0.998938
SPD_1945		234.381	0.21713	0.350653	0.619217	0.535774	0.998938
SPD_1946		66.5082	0.111705	0.624611	0.178839	0.858064	0.998938
SPD_1947		97.8786	0.677288	0.830362	0.815655	0.414698	0.998938
SPD_1948		74.2423	0.657819	0.63398	1.0376	0.299455	0.998938
SPD_1949		114.696	-0.268194	0.529164	-0.506826	0.612277	0.998938
SPD_1950	hisS	6790.33	-0.42035	0.729671	-0.576082	0.56456	0.998938
SPD_1951		787.884	-0.758201	1.9704	-0.384795	NA	NA
SPD_1952		80.6858	-0.0492612	0.43199	-0.114033	0.909211	0.998938
SPD_1953		12.9438	-0.308084	0.655936	-0.469686	0.638579	0.998938
SPD_1954		143.165	-0.216548	0.515068	-0.420427	0.674174	0.998938
SPD_1955		0.554257	-0.106961	2.07298	-0.0515978	0.958849	0.998938
SPD_1956	ilvD	41896.8	-0.588799	1.19745	-0.491711	0.622924	0.998938
SPD_1957		131.964	0.30706	0.379906	0.808253	0.418945	0.998938
SPD_1958		76.3119	0.474527	0.549334	0.863822	0.387686	0.998938
SPD_1959		146.235	0.747302	0.492168	1.51839	0.128916	0.998938
SPD_1960		15.6205	0.127554	0.62939	0.202664	0.839398	0.998938
SPD_1961		137.246	0.0233958	0.37737	0.0619969	0.950565	0.998938
SPD_1962		1021.21	0.158454	0.427014	0.371075	0.710581	0.998938
SPD_1963	rpmF	5227.99	-0.603893	0.694917	-0.869014	0.384839	0.998938
SPD_1964	rpmG	9064.32	-0.477951	0.782841	-0.610535	0.541508	0.998938
SPD_1965	pcpA	3102.6	0.275513	1.26321	0.218105	0.827347	0.998938
SPD_1966		1.65531	0.422178	1.12574	0.375023	0.707643	0.998938
SPD_1967		0.155815	1.45391	3.40801	0.426616	0.669659	0.998938
SPD_1968		0.816808	-1.39725	1.4531	-0.961563	0.336269	0.998938
SPD_1969		2061.83	-1.1678	2.2215	-0.525682	NA	NA
SPD_1970		540.978	-1.05313	2.22272	-0.473804	NA	NA
SPD_1971		2199.91	-1.45221	2.05885	-0.70535	NA	NA
SPD_1972		620.9	-1.58389	2.02567	-0.781911	NA	NA
SPD_1973		1430.2	-0.444469	1.45445	-0.305593	0.759915	0.998938
SPD_1974		208.597	0.244409	0.520213	0.469825	0.63848	0.998938
SPD_1975	arcA	1477.43	0.11209	0.431762	0.259611	0.795164	0.998938
SPD_1976	argF	2370.63	0.0992925	0.371197	0.267492	0.78909	0.998938
SPD_1977	arcC	686.285	0.238854	0.218406	1.09362	0.27412	0.998938
SPD_1978		895.41	0.0712793	0.332246	0.214538	0.830128	0.998938
SPD_1979		905.486	0.153908	0.427454	0.360056	0.718805	0.998938
SPD_1980		3.89869	0.75543	0.958982	0.787742	0.430848	0.998938
SPD_1981		21.4309	0.13984	0.790422	0.176918	0.859573	0.998938
SPD_1982		5.21795	0.337511	0.95528	0.353311	0.723855	0.998938
SPD_1983		0.400975	-0.321897	3.21105	-0.100247	0.920149	0.998938
SPD_1984		2548.79	0.24167	0.454714	0.531477	0.595088	0.998938
SPD_1985		46.5133	0.0657755	0.682061	0.0964363	0.923174	0.998938
SPD_1986	fucI	78.0122	0.401655	0.488335	0.822498	0.410794	0.998938
SPD_1987		47.4901	0.00382559	0.773828	0.00494373	0.996055	0.99999
SPD_1988		17.5288	0.566431	0.834792	0.678529	0.497436	0.998938
SPD_1989		38.2634	0.257684	0.757089	0.340362	0.733584	0.998938
SPD_1990		28.7127	0.913079	0.922775	0.989493	0.322422	0.998938
SPD_1991		6.91018	-0.432793	1.34335	-0.322175	0.74732	0.998938
SPD_1992		1.66334	-0.602767	1.20973	-0.498264	0.618298	0.998938
SPD_1993	fucU	1.20656	0.101223	1.16007	0.087256	0.930468	0.998938
SPD_1994	fucA	5.73064	0.93488	0.754777	1.23862	0.215487	0.998938
SPD_1995	fucK	7.16914	1.52616	0.696014	2.19272	0.0283279	0.998938
SPD_1996		192.592	0.174509	0.486651	0.358593	0.7199	0.998938
SPD_1997	adcA	7810.32	-0.279074	0.241046	-1.15776	0.246961	0.998938
SPD_1998	adcB	2501.15	-0.234004	0.473486	-0.494216	0.621154	0.998938
SPD_1999	adcC	2163.65	-0.226999	0.400368	-0.566975	0.570731	0.998938
[truncated: 70 more rows]

## Sheet: WT_vs_mntE_BHI
Column1	locus tag	gene	baseMean	log2FoldChange	lfcSE	stat	pvalue	padj
251	SPD_0001	dnaA	4810.98	0.273044	0.210329	1.29817	0.194228	0.998504
252	SPD_0002	dnaN	5177.8	0.19591	0.266487	0.735158	0.462243	0.998504
253	SPD_0003		249.869	0.0209909	0.31928	0.0657444	0.947581	0.998504
254	SPD_0004		8854.04	-0.0478607	0.153033	-0.312749	0.754472	0.998504
255	SPD_0005	pth	895.584	0.2546	0.216506	1.17595	0.239614	0.998504
42	SPD_0006	mfd	5723.84	0.620934	0.232702	2.66836	0.00762223	0.343246
157	SPD_0007		743.885	0.418992	0.224463	1.86664	0.0619514	0.767881
125	SPD_0008		1006.02	0.511846	0.259908	1.96933	0.0489149	0.751733
256	SPD_0009		158.779	0.312432	0.353567	0.883658	0.376881	0.998504
114	SPD_0010		4286.63	0.48043	0.231091	2.07896	0.0376211	0.639668
133	SPD_0011	tilS	4570.49	0.399899	0.206286	1.93856	0.0525548	0.755311
257	SPD_0012	hpt	6785.08	-0.118904	0.153745	-0.773382	0.439296	0.998504
258	SPD_0013	ftsH	50757.7	-0.0902618	0.158099	-0.570919	0.568055	0.998504
1947	SPD_0014	comX1	0	NA	NA	NA	NA	NA
1948	SPD_0015		0	NA	NA	NA	NA	NA
1949	SPD_0016	rrsA	0	NA	NA	NA	NA	NA
1950	SPD_0017		0	NA	NA	NA	NA	NA
1951	SPD_0018	rrlA	0	NA	NA	NA	NA	NA
1952	SPD_0019	rrfA	0	NA	NA	NA	NA	NA
259	SPD_0020		133.875	-0.448722	0.577509	-0.776997	0.437161	0.998504
260	SPD_0021		55.9175	0.158775	0.70889	0.223977	0.822775	0.998504
1953	SPD_0022		4.60237	1.41294	1.98056	0.713404	0.475596	NA
261	SPD_0023		78.162	-0.604975	0.553392	-1.09321	0.274301	0.998504
262	SPD_0024	purA	15747.4	0.099442	0.178788	0.556201	0.578074	0.998504
263	SPD_0025		264.97	-0.147802	0.295165	-0.500742	0.616553	0.998504
264	SPD_0026	scRNA	16.7634	-0.390198	1.10264	-0.353875	0.723433	0.998504
265	SPD_0027	dut	830.938	-0.0527931	0.290512	-0.181724	0.855799	0.998504
266	SPD_0028		1387.16	-0.00257546	0.224852	-0.011454	0.990861	0.998504
267	SPD_0029	radA	4552.85	0.0587713	0.2484	0.2366	0.812967	0.998504
268	SPD_0030		3692.66	-0.139716	0.160332	-0.871416	0.383527	0.998504
220	SPD_0031		3512.26	-0.256544	0.159729	-1.60612	0.108247	0.952441
269	SPD_0032		471.205	-0.217212	0.233048	-0.932049	0.351311	0.998504
270	SPD_0033	prsA	16480.9	-0.161222	0.172932	-0.932283	0.35119	0.998504
271	SPD_0034		9.13688	1.03451	1.2762	0.810619	0.417585	0.998504
272	SPD_0035		65.7225	0.192855	0.604248	0.319165	0.749601	0.998504
273	SPD_0036		78.6617	0.0778073	0.460579	0.168934	0.865849	0.998504
274	SPD_0037		210.924	0.142136	0.316389	0.449245	0.653255	0.998504
275	SPD_0038		23734	-0.134709	0.204941	-0.657303	0.510986	0.998504
276	SPD_0039		1321.46	-0.241869	0.213646	-1.1321	0.257593	0.998504
277	SPD_0040		37644.1	-0.304017	0.223296	-1.3615	0.173356	0.998504
278	SPD_0041	araT	8761.66	0.0638527	0.160018	0.399034	0.689868	0.998504
279	SPD_0042	recO	5865.55	0.00292156	0.191719	0.0152388	0.987842	0.998504
280	SPD_0043	plsX	8480.45	0.0669074	0.160864	0.415926	0.677464	0.998504
281	SPD_0044		1487.74	0.0495912	0.179202	0.276734	0.781984	0.998504
282	SPD_0045		1204.99	-0.134413	0.228317	-0.588712	0.556054	0.998504
283	SPD_0046	blpU	652.978	-0.329059	0.308127	-1.06793	0.285551	0.998504
284	SPD_0047		176.303	0.0292427	0.3665	0.079789	0.936405	0.998504
285	SPD_0048		10.2657	-0.215146	1.18722	-0.181218	0.856196	0.998504
77	SPD_0049	comA	893.659	0.510264	0.224093	2.27702	0.0227848	0.532933
56	SPD_0050	comB	629.624	0.610328	0.248645	2.45461	0.0141037	0.448873
286	SPD_0051	purC	26.0859	-0.110213	0.803059	-0.137242	0.89084	0.998504
287	SPD_0052		256.175	-0.109869	0.285	-0.385506	0.699863	0.998504
288	SPD_0053	purF	127.066	-0.083931	0.382095	-0.21966	0.826136	0.998504
289	SPD_0054	purM	102.194	-0.408558	0.411764	-0.992212	0.321094	0.998504
290	SPD_0055	purN	53.2777	0.0126677	0.545928	0.0232039	0.981488	0.998504
291	SPD_0056		47.8962	-0.685016	0.575327	-1.19066	0.233789	0.998504
292	SPD_0057	purH	433.08	-0.043263	0.28208	-0.153371	0.878105	0.998504
293	SPD_0058	purD	310.683	-0.0392142	0.276006	-0.142077	0.887019	0.998504
294	SPD_0059	purE	125.163	0.113119	0.420218	0.269192	0.787782	0.998504
295	SPD_0060	purK	371.526	-0.209273	0.258077	-0.810892	0.417428	0.998504
296	SPD_0061		907.074	-0.244946	0.259792	-0.942855	0.345755	0.998504
297	SPD_0062	purB	11173.1	-0.110184	0.183805	-0.599463	0.548864	0.998504
92	SPD_0063	strH	1737.42	0.619979	0.279875	2.2152	0.0267465	0.54788
298	SPD_0064		34291.9	-0.0888681	0.211561	-0.420059	0.674442	0.998504
299	SPD_0065	bgaC	238.144	0.167984	0.291784	0.575712	0.56481	0.998504
300	SPD_0066		69.8748	0.216994	0.522401	0.415379	0.677865	0.998504
301	SPD_0067		189.093	0.257658	0.334231	0.770896	0.440769	0.998504
302	SPD_0068		191.029	-0.0814694	0.365885	-0.222664	0.823797	0.998504
303	SPD_0069		120.899	0.0989639	0.390668	0.25332	0.800021	0.998504
304	SPD_0070	agaS	366.396	0.15873	0.269689	0.588569	0.55615	0.998504
305	SPD_0071	galM	233.623	0.256294	0.305996	0.837572	0.402271	0.998504
306	SPD_0072		73.9733	0.230896	0.492209	0.469103	0.638996	0.998504
307	SPD_0073		339.851	-0.205366	0.30543	-0.672382	0.50134	0.998504
308	SPD_0074		4483.99	0.266438	0.200083	1.33164	0.182978	0.998504
309	SPD_0075		1196.37	0.00885799	0.272571	0.0324979	0.974075	0.998504
310	SPD_0076		20224.2	-0.122434	0.172058	-0.711584	0.476722	0.998504
311	SPD_0077		13570.9	-0.0974305	0.184147	-0.529091	0.596742	0.998504
312	SPD_0078		4652.97	-0.169073	0.24502	-0.690035	0.490172	0.998504
313	SPD_0079		3009.08	-0.165113	0.245243	-0.673263	0.50078	0.998504
314	SPD_0080		392.917	0.0518788	0.282672	0.18353	0.854382	0.998504
315	SPD_0081		1944.72	-0.149681	0.20972	-0.71372	0.4754	0.998504
316	SPD_0082		3805.96	-0.19437	0.201984	-0.962302	0.335898	0.998504
193	SPD_0083	rpsD	60248.9	-0.285906	0.170449	-1.67737	0.0934701	0.905217
317	SPD_0084		159.859	-0.26362	0.37432	-0.704263	0.481269	0.998504
1954	SPD_0085		0.247865	-1.45023	4.99677	-0.290233	0.771638	NA
318	SPD_0086		1210.3	0.0668509	0.279892	0.238845	0.811226	0.998504
319	SPD_0087		592.206	0.218773	0.294637	0.742519	0.457773	0.998504
320	SPD_0088		10.5116	-0.156205	1.30363	-0.119823	0.904623	0.998504
321	SPD_0089		15.9598	0.730948	0.972432	0.75167	0.45225	0.998504
322	SPD_0090		26.9967	-0.0112021	0.896318	-0.0124979	0.990028	0.998504
323	SPD_0091		9858.68	-0.135403	0.16677	-0.811917	0.416839	0.998504
324	SPD_0092		291.493	0.0379396	0.279397	0.135791	0.891986	0.998504
325	SPD_0093		4510.97	0.111997	0.175819	0.637	0.524125	0.998504
326	SPD_0094		3599.9	0.15843	0.23689	0.668793	0.503628	0.998504
327	SPD_0095		1900.23	0.277466	0.31009	0.894793	0.370898	0.998504
328	SPD_0096		803.893	0.0252895	0.278771	0.0907177	0.927717	0.998504
329	SPD_0097		3364.28	0.281453	0.207346	1.35741	0.174651	0.998504
330	SPD_0098		6762.13	-0.15798	0.166435	-0.949198	0.34252	0.998504
331	SPD_0099	capD	26616.3	-0.165188	0.192161	-0.859634	0.389991	0.998504
332	SPD_0100		10.0034	1.0473	1.22419	0.855506	0.392271	0.998504
333	SPD_0101		3217.49	-0.0169984	0.164231	-0.103503	0.917563	0.998504
334	SPD_0102	sdhA	3003.51	0.192193	0.170147	1.12957	0.258657	0.998504
335	SPD_0103	sdhB	1409.55	0.00985416	0.198438	0.0496587	0.960394	0.998504
336	SPD_0104		18907.4	0.115286	0.260525	0.442514	0.658117	0.998504
337	SPD_0105		37.7364	-0.137552	0.655682	-0.209785	0.833835	0.998504
338	SPD_0106		966.518	-0.175191	0.238252	-0.735318	0.462146	0.998504
339	SPD_0107		3427.21	0.126965	0.256565	0.494865	0.620695	0.998504
340	SPD_0108		1457.07	0.207687	0.214015	0.970435	0.33183	0.998504
341	SPD_0109		101.517	0.65134	0.446904	1.45745	0.144993	0.998504
342	SPD_0110	argG	248.537	0.16957	0.312399	0.542799	0.587268	0.998504
343	SPD_0111	argH	373.769	0.321264	0.253861	1.26552	0.205687	0.998504
344	SPD_0112		236.697	0.0106026	0.434589	0.0243969	0.980536	0.998504
345	SPD_0113		46.2509	-0.0826289	0.596169	-0.1386	0.889766	0.998504
1955	SPD_0114		5.32097	1.34829	1.74551	0.772434	0.439857	NA
346	SPD_0115		32.6614	0.930439	0.809911	1.14882	0.250632	0.998504
347	SPD_0116		10.0472	0.152154	1.22805	0.123899	0.901395	0.998504
348	SPD_0117		185.551	-0.108911	0.449087	-0.242517	0.808379	0.998504
349	SPD_0118		80.5546	-0.121522	0.495729	-0.245138	0.80635	0.998504
350	SPD_0119		539.691	0.344973	0.356419	0.967886	0.333101	0.998504
351	SPD_0120		403.758	0.45135	0.398238	1.13337	0.25706	0.998504
352	SPD_0121		128.561	0.356878	0.483835	0.737602	0.460756	0.998504
353	SPD_0122		304.694	0.343775	0.369826	0.92956	0.352599	0.998504
354	SPD_0123		56.8872	0.281709	0.675907	0.416786	0.676835	0.998504
355	SPD_0124		226.371	0.286561	0.358841	0.798572	0.424538	0.998504
356	SPD_0125		38.5742	-0.341296	0.665762	-0.512639	0.608204	0.998504
357	SPD_0126	pspA	26064.5	0.0488653	0.229353	0.213057	0.831282	0.998504
358	SPD_0127	trmU	15718.6	0.0318762	0.182746	0.174429	0.861528	0.998504
359	SPD_0128		3030.3	0.0986986	0.209102	0.472012	0.636918	0.998504
360	SPD_0129	gidA	15128	0.12663	0.196223	0.645338	0.518708	0.998504
361	SPD_0130		60910.8	-0.230212	0.18977	-1.21311	0.225087	0.998504
65	SPD_0131		3980.3	-0.526437	0.216888	-2.42723	0.0152145	0.450439
362	SPD_0132		14.7145	0.748116	1.04692	0.714588	0.474864	0.998504
363	SPD_0133		12.0297	1.28579	1.15831	1.11006	0.266975	0.998504
364	SPD_0134		2457.91	-0.17964	0.196491	-0.914242	0.36059	0.998504
365	SPD_0135	rimI	1382.85	-0.0984559	0.197496	-0.498521	0.618117	0.998504
366	SPD_0136		6976.03	-0.16602	0.190607	-0.871005	0.383751	0.998504
158	SPD_0137		98.7702	0.971507	0.523501	1.85579	0.0634838	0.772227
367	SPD_0138		354.122	0.099095	0.308953	0.320744	0.748404	0.998504
177	SPD_0139		143.187	0.893642	0.508458	1.75755	0.0788234	0.861848
368	SPD_0140		327.321	0.477657	0.379793	1.25768	0.208508	0.998504
1956	SPD_0141		0.756238	3.03633	4.85574	0.625306	0.53177	NA
1957	SPD_0142		4.19443	-0.915858	1.88617	-0.485566	0.627275	NA
1958	SPD_0143		5.73061	-0.913674	1.57094	-0.581608	0.560831	NA
45	SPD_0144		1060.26	0.564731	0.215816	2.61672	0.00887784	0.383917
369	SPD_0145		603.334	-0.0284401	0.256256	-0.110983	0.91163	0.998504
370	SPD_0146		1610.99	-0.144285	0.20701	-0.696998	0.485804	0.998504
371	SPD_0147		1372.24	-0.0100596	0.209362	-0.0480487	0.961677	0.998504
372	SPD_0148		2766.55	0.0562209	0.198105	0.283794	0.776568	0.998504
373	SPD_0149		30.8135	0.222933	0.768398	0.290127	0.771719	0.998504
374	SPD_0150		8559.11	-0.204144	0.160956	-1.26832	0.204683	0.998504
375	SPD_0151		3870.3	-0.0350617	0.170041	-0.206195	0.836639	0.998504
376	SPD_0152		2230.02	0.160433	0.222667	0.720507	0.471213	0.998504
377	SPD_0153		3910.36	0.181027	0.164148	1.10283	0.2701	0.998504
378	SPD_0154		3387.98	0.213804	0.171912	1.24368	0.213618	0.998504
379	SPD_0155		870.747	-0.210796	0.209486	-1.00626	0.314292	0.998504
380	SPD_0156		1015.59	0.0804839	0.216225	0.372223	0.709726	0.998504
381	SPD_0157		2952.15	-0.00121964	0.166342	-0.00733213	0.99415	0.998504
382	SPD_0158		2917.03	-0.0524669	0.162763	-0.322352	0.747186	0.998504
383	SPD_0159		15126.7	-0.187262	0.227929	-0.821581	0.411316	0.998504
384	SPD_0160		1711.14	-0.0270863	0.183788	-0.147378	0.882834	0.998504
385	SPD_0161		1103.48	-0.0410836	0.239556	-0.171499	0.863831	0.998504
386	SPD_0162		96.103	0.374635	0.495657	0.755836	0.449747	0.998504
387	SPD_0163		77.2107	0.28276	0.517572	0.546319	0.584847	0.998504
388	SPD_0164		10.4043	0.548406	1.3736	0.399247	0.689711	0.998504
126	SPD_0165	hexB	8117.13	-0.342572	0.175538	-1.95155	0.0509911	0.751733
78	SPD_0166	ribH	189.773	1.00023	0.441553	2.26526	0.0234969	0.532933
105	SPD_0167	ribB	430.614	0.781674	0.366763	2.13128	0.0330662	0.610496
93	SPD_0168	ribE	227.092	0.942179	0.424786	2.21801	0.0265544	0.54788
35	SPD_0169	ribD	460.373	0.927518	0.323412	2.86792	0.00413186	0.229731
389	SPD_0170	ruvA	1479.65	0.0325035	0.183013	0.177602	0.859036	0.998504
390	SPD_0171	tag	1836.44	0.106579	0.204405	0.521412	0.60208	0.998504
391	SPD_0172		1097.41	-0.115381	0.185781	-0.621057	0.534562	0.998504
392	SPD_0173		1942.2	0.0165891	0.173286	0.095732	0.923733	0.998504
393	SPD_0174		7891.28	-0.05106	0.153353	-0.332957	0.739167	0.998504
394	SPD_0175		10234.7	-0.0178715	0.164972	-0.108331	0.913733	0.998504
395	SPD_0176	uvrA	17072.8	-0.142041	0.171832	-0.826628	0.408448	0.998504
396	SPD_0177		6939.86	-0.195228	0.158257	-1.23361	0.217348	0.998504
397	SPD_0178		16967.4	-0.019625	0.196649	-0.0997968	0.920506	0.998504
398	SPD_0179		3524.99	0.193532	0.174779	1.10729	0.268168	0.998504
399	SPD_0180		5755.86	-0.165633	0.177708	-0.93205	0.351311	0.998504
400	SPD_0181		4085.93	-0.0641847	0.234157	-0.274109	0.784001	0.998504
103	SPD_0182		1773.95	-0.457067	0.212535	-2.15055	0.031512	0.595362
401	SPD_0183	folC	7189.6	-0.0531983	0.252779	-0.210454	0.833313	0.998504
402	SPD_0184		2934.03	-0.0298256	0.194872	-0.153052	0.878357	0.998504
403	SPD_0185		1625.17	0.138864	0.233193	0.595491	0.551515	0.998504
404	SPD_0186		10240.3	-0.210149	0.159312	-1.3191	0.187134	0.998504
405	SPD_0187	nrdD	28069.9	-0.0564889	0.314328	-0.179713	0.857378	0.998504
406	SPD_0188		824.941	-0.236376	0.377042	-0.626922	0.53071	0.998504
407	SPD_0189		2816.99	-0.0769815	0.292247	-0.263413	0.792233	0.998504
408	SPD_0190	nrdG	3356.09	-0.123449	0.288646	-0.427682	0.668883	0.998504
409	SPD_0191		4400.65	-0.165749	0.279761	-0.592467	0.553538	0.998504
410	SPD_0192	rpsJ	64653.8	0.0899137	0.175365	0.512722	0.608146	0.998504
411	SPD_0193	rplC	98058.3	0.0905404	0.177614	0.509759	0.610221	0.998504
412	SPD_0194	rplD	69493.1	0.1732	0.170777	1.01419	0.310491	0.998504
413	SPD_0195	rplW	24612.2	0.0907688	0.149594	0.606766	0.544006	0.998504
414	SPD_0196	rplB	127445	0.217254	0.181229	1.19878	0.230612	0.998504
415	SPD_0197	rpsS	37226.1	0.0133231	0.15099	0.0882384	0.929687	0.998504
416	SPD_0198	rplV	40902	0.179863	0.149154	1.20589	0.227861	0.998504
417	SPD_0199	rpsC	85366	0.212614	0.158963	1.33751	0.181057	0.998504
418	SPD_0200	rplP	60255.5	0.280956	0.186463	1.50676	0.131871	0.998504
419	SPD_0201	rpmC	16772.8	-0.0912961	0.170799	-0.534524	0.592979	0.998504
420	SPD_0202	rpsQ	33814.8	0.0162951	0.146032	0.111586	0.911151	0.998504
421	SPD_0203	rplN	54558.8	0.218466	0.154241	1.4164	0.156659	0.998504
422	SPD_0204	rplX	46506.5	0.172163	0.154878	1.1116	0.266311	0.998504
423	SPD_0205	rplE	63267.1	0.183288	0.156367	1.17216	0.241132	0.998504
424	SPD_0206	rpsN	37491.5	0.21759	0.169612	1.28287	0.199537	0.998504
425	SPD_0207	rpsH	51498	0.123955	0.147275	0.841662	0.399977	0.998504
426	SPD_0208	rplF	79840	0.108527	0.146982	0.73837	0.460289	0.998504
427	SPD_0209	rplR	48931	0.17565	0.158071	1.11121	0.266478	0.998504
428	SPD_0210	rpsE	59857.2	0.225158	0.159449	1.41209	0.157922	0.998504
429	SPD_0211	rpmD	21986.9	0.11855	0.147715	0.802563	0.422227	0.998504
430	SPD_0212	rplO	38765.9	0.0930834	0.169179	0.550206	0.582178	0.998504
431	SPD_0213	secY	109474	0.0790463	0.146292	0.540332	0.588968	0.998504
432	SPD_0214	adk	9788.14	0.0319361	0.16531	0.19319	0.846811	0.998504
433	SPD_0215	infA	24116	-0.0502835	0.146475	-0.343292	0.731379	0.998504
434	SPD_0216	rpsM	30649.9	-0.0151305	0.148078	-0.10218	0.918614	0.998504
435	SPD_0217	rpsK	47635.3	0.117677	0.152786	0.770212	0.441174	0.998504
436	SPD_0218	rpoA	126418	0.0562327	0.146805	0.383042	0.701688	0.998504
437	SPD_0219	rplQ	53178.8	0.00600006	0.151505	0.0396032	0.968409	0.998504
438	SPD_0220		868.467	-0.178094	0.28307	-0.629152	0.52925	0.998504
439	SPD_0221		11150.8	0.0402437	0.157516	0.25549	0.798345	0.998504
440	SPD_0222		5333.18	-0.149742	0.174211	-0.859542	0.390042	0.998504
441	SPD_0223		50.81	0.0953884	0.587451	0.162377	0.871009	0.998504
442	SPD_0224		23.2792	0.0866961	0.832703	0.104114	0.917079	0.998504
443	SPD_0225		45.3728	0.0859424	0.656932	0.130824	0.895915	0.998504
444	SPD_0226		16.0247	0.272643	0.979561	0.278331	0.780758	0.998504
445	SPD_0227		10.012	0.72898	1.23468	0.59042	0.554909	0.998504
446	SPD_0228		81.8098	-0.157848	0.59954	-0.263282	0.792333	0.998504
447	SPD_0229		136.668	0.335835	0.43819	0.766413	0.443431	0.998504
448	SPD_0230		276.383	0.520902	0.34981	1.4891	0.136462	0.998504
449	SPD_0231		407.247	0.278435	0.358383	0.776919	0.437206	0.998504
450	SPD_0232		11.2958	0.335833	1.22234	0.274745	0.783512	0.998504
451	SPD_0233		39.3883	0.218053	0.802682	0.271656	0.785887	0.998504
452	SPD_0234		333.97	0.30084	0.286093	1.05155	0.293007	0.998504
453	SPD_0235	pfl	1020.47	0.252242	0.313287	0.805146	0.420736	0.998504
454	SPD_0236	talC	290.218	-0.146481	0.395737	-0.370148	0.711272	0.998504
455	SPD_0237	gldA	807.306	0.112397	0.316927	0.354648	0.722853	0.998504
456	SPD_0238	leuS	35970.1	-0.0135388	0.159138	-0.0850759	0.932201	0.998504
457	SPD_0239		1286.64	-0.1663	0.198963	-0.835834	0.403249	0.998504
458	SPD_0240		1044.89	-0.230665	0.193141	-1.19428	0.232367	0.998504
459	SPD_0241	ruvB	3520.91	-0.24369	0.207441	-1.17474	0.240097	0.998504
150	SPD_0242		2492.55	-0.322811	0.170924	-1.88862	0.058943	0.759623
460	SPD_0243	uppS	8794.58	-0.100856	0.229808	-0.438868	0.660757	0.998504
461	SPD_0244	cdsA	8421.67	-0.0916199	0.214326	-0.427479	0.669031	0.998504
462	SPD_0245	eep	18388.8	-0.0773972	0.192183	-0.402726	0.687149	0.998504
463	SPD_0246	proS	35553	-0.0404866	0.17062	-0.237291	0.812431	0.998504
464	SPD_0247		1044.01	0.00472322	0.194753	0.0242524	0.980651	0.998504
465	SPD_0248	glmS	32470	0.0655181	0.18138	0.361221	0.717934	0.998504
30	SPD_0249		3244.56	0.621453	0.198428	3.13189	0.00173688	0.112665
145	SPD_0250		2475.41	0.341441	0.179066	1.90679	0.0565473	0.756515
466	SPD_0251	rpsL	52548.3	-0.0284508	0.151992	-0.187186	0.851514	0.998504
467	SPD_0252	rpsG	68135.2	0.0429804	0.154237	0.278665	0.780502	0.998504
468	SPD_0253	fusA	212091	0.101653	0.145047	0.70083	0.483409	0.998504
469	SPD_0254	polC	20328.7	-0.0901463	0.1684	-0.535312	0.592434	0.998504
470	SPD_0255		2102.41	0.153106	0.173091	0.884541	0.376404	0.998504
471	SPD_0256		1999.92	0.149581	0.2302	0.649786	0.51583	0.998504
472	SPD_0257		553.36	0.219863	0.262828	0.836525	0.40286	0.998504
473	SPD_0258	pepS	12813.6	0.217122	0.163459	1.32829	0.184081	0.998504
474	SPD_0259		2978.22	0.0581749	0.163165	0.356541	0.721436	0.998504
475	SPD_0260	rsuA-1	1714.17	-0.100662	0.21837	-0.460968	0.644821	0.998504
127	SPD_0261	pepC	31802	-0.36177	0.183254	-1.97415	0.0483653	0.751733
476	SPD_0262		66678.7	-0.186223	0.188394	-0.988477	0.322919	0.998504
477	SPD_0263	manM	49861.6	-0.111878	0.17222	-0.649622	0.515936	0.998504
478	SPD_0264	manL	42512.1	-0.0931793	0.206772	-0.450639	0.65225	0.998504
479	SPD_0265		9225.89	-0.17455	0.191642	-0.910812	0.362394	0.998504
480	SPD_0266		6557.08	-0.221741	0.156245	-1.41919	0.155845	0.998504
481	SPD_0267		3767.27	-0.138786	0.197494	-0.702732	0.482223	0.998504
482	SPD_0268		518.445	-0.101717	0.282356	-0.360243	0.718665	0.998504
483	SPD_0269	folP	4339.13	-0.0317189	0.158753	-0.1998	0.841637	0.998504
484	SPD_0270		6004.73	-0.0216359	0.15513	-0.139469	0.889079	0.998504
485	SPD_0271	folE	3172.79	-0.0915295	0.179702	-0.509341	0.610513	0.998504
486	SPD_0272	sulD	7066.4	-0.158159	0.176241	-0.897401	0.369505	0.998504
205	SPD_0273		2070.74	-0.29316	0.176442	-1.6615	0.0966125	0.913767
487	SPD_0274	rplM	57564.9	-0.125352	0.159082	-0.787972	0.430713	0.998504
488	SPD_0275	rpsI	56024.4	-0.0160906	0.161067	-0.0998999	0.920424	0.998504
1959	SPD_0276		0.507075	0.0371887	4.98928	0.00745371	0.994053	NA
489	SPD_0277	bglA-1	30.7313	0.484916	0.823282	0.589003	0.555859	0.998504
1960	SPD_0278		1.23548	0.55663	3.024	0.184071	0.853958	NA
490	SPD_0279		6.69866	1.49984	1.46931	1.02078	0.307356	0.998504
491	SPD_0280		65.5547	0.349605	0.658314	0.531062	0.595376	0.998504
492	SPD_0281		13.9434	-0.0198958	1.27861	-0.0155605	0.987585	0.998504
493	SPD_0282		22.7845	0.477955	0.832888	0.573853	0.566067	0.998504
494	SPD_0283		147.356	0.261462	0.437741	0.597298	0.550309	0.998504
146	SPD_0284		200.586	-0.64147	0.336927	-1.90389	0.0569251	0.756515
495	SPD_0285		3580.91	-0.187732	0.169352	-1.10853	0.267634	0.998504
496	SPD_0286		701.275	-0.0641885	0.287606	-0.223182	0.823394	0.998504
497	SPD_0287		226.054	0.27682	0.327918	0.844173	0.398573	0.998504
498	SPD_0288		6.30858	1.37809	1.56543	0.880329	0.378681	0.998504
499	SPD_0289	eda	88.8365	0.327267	0.502979	0.650657	0.515268	0.998504
500	SPD_0290		115.426	0.419274	0.438375	0.956429	0.338856	0.998504
501	SPD_0291		67.6941	0.428797	0.560637	0.764839	0.444367	0.998504
502	SPD_0292		73.9031	0.323334	0.485233	0.666347	0.505189	0.998504
1961	SPD_0293		5.31789	0.713396	1.73365	0.411499	0.680707	NA
503	SPD_0294		18.8477	0.748577	0.962968	0.777365	0.436944	0.998504
504	SPD_0295		18.4355	0.209942	1.04993	0.199959	0.841513	0.998504
505	SPD_0296		23.188	0.645455	0.921232	0.700643	0.483526	0.998504
506	SPD_0297		41.3997	0.618786	0.698913	0.885355	0.375965	0.998504
507	SPD_0298	yajC-1	9.01275	0.639636	1.3552	0.471985	0.636937	0.998504
1962	SPD_0299		0	NA	NA	NA	NA	NA
508	SPD_0300		20.0311	-1.05861	0.886568	-1.19406	0.232455	0.998504
509	SPD_0301	regR	3232.73	0.0654978	0.222592	0.29425	0.768567	0.998504
510	SPD_0302		228.324	0.308398	0.353093	0.87342	0.382434	0.998504
511	SPD_0303		170.816	0.101742	0.360821	0.281974	0.777963	0.998504
512	SPD_0304	mraW	5583.65	-0.0470667	0.170753	-0.275642	0.782823	0.998504
513	SPD_0305	ftsL	1635.71	-0.171733	0.179616	-0.956107	0.339018	0.998504
514	SPD_0306	pbpX	25777.3	-0.0929531	0.150889	-0.616035	0.537871	0.998504
515	SPD_0307	mraY	11420.5	-0.131985	0.164842	-0.800681	0.423316	0.998504
516	SPD_0308	clpL	1360.14	0.180924	0.229245	0.789216	0.429986	0.998504
517	SPD_0309	luxS	4771.07	-0.20681	0.187216	-1.10466	0.269307	0.998504
518	SPD_0310		28094.7	-0.179192	0.169948	-1.05439	0.291704	0.998504
519	SPD_0311	dexB	24810.9	0.0651452	0.164556	0.395885	0.69219	0.998504
520	SPD_0312		111.983	-0.200236	0.445262	-0.449704	0.652924	0.998504
521	SPD_0313		436.13	-0.011079	0.287082	-0.0385917	0.969216	0.998504
522	SPD_0314		44.9463	-0.103495	0.595587	-0.173771	0.862046	0.998504
523	SPD_0315	cps2A	57301.8	0.0617279	0.174015	0.354728	0.722794	0.998504
524	SPD_0316	cps2B	29863.4	0.186919	0.204531	0.913887	0.360776	0.998504
525	SPD_0317	cps2C	29032.6	0.179091	0.192269	0.931459	0.351616	0.998504
526	SPD_0318	cps2D	30347.7	0.223495	0.189487	1.17948	0.238209	0.998504
194	SPD_0319	cps2E	55260.9	0.335069	0.198997	1.68379	0.0922223	0.905217
57	SPD_0320	cps2T	38998.5	0.586214	0.240434	2.43815	0.0147625	0.448873
43	SPD_0321	cps2F	21490.9	0.739732	0.277855	2.6623	0.00776096	0.343246
54	SPD_0322	cps2G	15211.2	0.754251	0.300991	2.50589	0.0122144	0.432804
22	SPD_0323	csp2H	19772.1	0.877393	0.25985	3.37654	0.00073403	0.0649283
32	SPD_0324	cps2I	14378.2	0.851362	0.287462	2.96165	0.00305992	0.186081
48	SPD_0325		18869.8	0.652718	0.254655	2.56314	0.010373	0.401691
79	SPD_0326	cps2K	44551.5	0.421694	0.186099	2.26597	0.0234533	0.532933
527	SPD_0327	cps2P	25707.8	0.267002	0.18394	1.45157	0.146621	0.998504
224	SPD_0328	cps2L	47742.5	0.253012	0.158281	1.5985	0.109932	0.955031
148	SPD_0329	rfbC	31018.9	0.302046	0.159358	1.8954	0.0580398	0.758749
232	SPD_0330	rfbB	70445.9	0.238686	0.153678	1.55316	0.120386	0.980212
528	SPD_0331	rfbD	20784	0.125127	0.160389	0.78015	0.435303	0.998504
529	SPD_0332		22633.6	0.0919266	0.1515	0.606774	0.544001	0.998504
530	SPD_0333		2685.92	0.0132884	0.177291	0.0749527	0.940252	0.998504
531	SPD_0334	aliA	18359.4	-0.0617208	0.249273	-0.247604	0.804441	0.998504
532	SPD_0335		589.791	0.312344	0.248161	1.25863	0.208163	0.998504
533	SPD_0336	pbp1A	47066.7	0.110243	0.191987	0.574223	0.565817	0.998504
534	SPD_0337	recU	9990.88	-0.0560669	0.185273	-0.302618	0.762181	0.998504
535	SPD_0338		364.566	0.225459	0.288117	0.782528	0.433905	0.998504
536	SPD_0339		5713.14	0.0625619	0.182833	0.34218	0.732215	0.998504
537	SPD_0340	rnpB	77003.3	-0.0250033	0.191727	-0.130411	0.896241	0.998504
538	SPD_0341		8617.01	0.161898	0.155308	1.04243	0.297211	0.998504
539	SPD_0342		11709.1	0.102003	0.169927	0.600278	0.548321	0.998504
540	SPD_0343	gnd	43581.7	-0.0101289	0.161131	-0.0628612	0.949877	0.998504
541	SPD_0344		22739.7	-0.0247864	0.157304	-0.15757	0.874796	0.998504
542	SPD_0345	cbpC	3767.24	-0.0742637	0.212919	-0.348788	0.727249	0.998504
543	SPD_0346	mvk	3044.6	-0.12669	0.178838	-0.708406	0.478693	0.998504
544	SPD_0347	mvaD	5429.14	-0.129554	0.190626	-0.679623	0.496743	0.998504
545	SPD_0348	mvaK2	7774.87	-0.147491	0.186242	-0.791931	0.428401	0.998504
546	SPD_0349	fni	8966.44	-0.216033	0.194103	-1.11299	0.265715	0.998504
547	SPD_0350		1817.18	-0.0137666	0.173627	-0.0792885	0.936803	0.998504
548	SPD_0351		2294.83	0.17659	0.175002	1.00907	0.31294	0.998504
549	SPD_0352		1398.38	0.181485	0.208294	0.871291	0.383595	0.998504
550	SPD_0353		306.971	0.217894	0.263915	0.825622	0.409019	0.998504
551	SPD_0354		1165.94	-0.0465518	0.194701	-0.239094	0.811032	0.998504
552	SPD_0355		856.359	-0.0997425	0.221805	-0.449685	0.652937	0.998504
553	SPD_0356	cbpG	1108.5	-0.0290214	0.21064	-0.137777	0.890417	0.998504
554	SPD_0357	cbpF	2640.73	0.135744	0.18763	0.723465	0.469394	0.998504
555	SPD_0358		24.7833	0.446679	0.858108	0.520539	0.602688	0.998504
1963	SPD_0359		0	NA	NA	NA	NA	NA
556	SPD_0360	mtlA	18.1434	-0.0532875	0.923476	-0.0577031	0.953985	0.998504
557	SPD_0361		7.8455	0.881607	1.49802	0.588515	0.556187	0.998504
1964	SPD_0362	mtlA2	2.24809	-0.335213	2.32176	-0.144379	0.885201	NA
558	SPD_0363		6.78139	0.77082	1.45678	0.529125	0.596719	0.998504
1965	SPD_0364		1.23058	0.567688	3.4654	0.163816	0.869876	NA
559	SPD_0365	tig	66214	-0.117133	0.176292	-0.664429	0.506416	0.998504
560	SPD_0366		7800.43	0.0392661	0.152627	0.257268	0.796972	0.998504
561	SPD_0367	lepB	8098.88	-0.114428	0.168687	-0.678347	0.497552	0.998504
562	SPD_0368	rnhC	9173.95	-0.0711369	0.207953	-0.342081	0.73229	0.998504
134	SPD_0369		2970.41	-0.330695	0.171645	-1.92662	0.0540268	0.755311
563	SPD_0370		7845.31	-0.132308	0.174038	-0.760226	0.44712	0.998504
564	SPD_0371		16010.7	-0.0303898	0.2192	-0.138639	0.889735	0.998504
106	SPD_0372		3759.09	0.568461	0.267008	2.129	0.0332542	0.610496
565	SPD_0373		2285.1	-0.217431	0.289764	-0.750374	0.453029	0.998504
566	SPD_0374		3687.12	-0.280189	0.186795	-1.49998	0.13362	0.998504
567	SPD_0375	serS	14022.3	-0.14253	0.191916	-0.742665	0.457685	0.998504
568	SPD_0376		3094.57	0.130381	0.22331	0.583857	0.559316	0.998504
569	SPD_0377		9860.44	0.0155991	0.207098	0.0753222	0.939958	0.998504
570	SPD_0378		44752.2	0.0482251	0.217196	0.222035	0.824287	0.998504
571	SPD_0379		48751.8	-0.0130697	0.180008	-0.0726061	0.94212	0.998504
572	SPD_0380	fabH	93946.9	0.0889108	0.209964	0.423457	0.671962	0.998504
573	SPD_0381	acpP	30242.1	-0.212453	0.153414	-1.38483	0.166105	0.998504
574	SPD_0382	fabK	41363.2	0.0298552	0.218843	0.136422	0.891487	0.998504
575	SPD_0383	fabD	57987.6	0.185844	0.209609	0.886622	0.375282	0.998504
576	SPD_0384	fabG	48446	0.11765	0.191808	0.613376	0.539628	0.998504
577	SPD_0385	fabF	103490	0.196587	0.186833	1.05221	0.292704	0.998504
227	SPD_0386	accB	34689.6	0.297891	0.188232	1.58257	0.11352	0.9689
578	SPD_0387	fabZ	33025.9	0.258054	0.189368	1.36271	0.172973	0.998504
579	SPD_0388	accC	95539.9	0.203186	0.176099	1.15382	0.248574	0.998504
580	SPD_0389	accD	70925.1	0.247219	0.172264	1.43511	0.151254	0.998504
581	SPD_0390	accA	57144.9	0.276772	0.192466	1.43803	0.150427	0.998504
582	SPD_0391		611.248	0.212062	0.247121	0.858127	0.390822	0.998504
583	SPD_0392		1111.21	0.22088	0.204292	1.08119	0.27961	0.998504
584	SPD_0393	nusB	14353.4	-0.0064902	0.186596	-0.0347821	0.972253	0.998504
585	SPD_0394		9624.47	-0.0785612	0.18437	-0.426106	0.670031	0.998504
586	SPD_0395	efp	13834.6	-0.126492	0.166005	-0.761982	0.446071	0.998504
587	SPD_0396	gatB	23874.4	-0.152654	0.173888	-0.877885	0.380006	0.998504
588	SPD_0397	gatA	17550.1	-0.100335	0.168596	-0.595121	0.551762	0.998504
120	SPD_0398	gatC	2019.48	-0.355181	0.176078	-2.01718	0.0436763	0.708284
589	SPD_0399	prfC	18071.1	-0.0148433	0.156074	-0.0951042	0.924232	0.998504
590	SPD_0400		4608.5	-0.0903705	0.170756	-0.529238	0.596641	0.998504
591	SPD_0401	rpmB	8844.37	-0.242344	0.186027	-1.30273	0.192666	0.998504
592	SPD_0402		4450.48	0.106448	0.171708	0.619937	0.535299	0.998504
593	SPD_0403		63537.5	0.0930693	0.146774	0.634098	0.526017	0.998504
594	SPD_0404	ilvB	5603.69	-0.124287	0.179085	-0.694012	0.487675	0.998504
595	SPD_0405	ilvN	1604.82	-0.0623505	0.183302	-0.340152	0.733742	0.998504
596	SPD_0406	ilvC	3707.63	-0.120301	0.162181	-0.741772	0.458226	0.998504
597	SPD_0407		628.452	-0.253646	0.252424	-1.00484	0.314972	0.998504
598	SPD_0408		996.519	-0.262466	0.214795	-1.22194	0.221731	0.998504
599	SPD_0409	ilvA	1479.9	-0.0841058	0.261978	-0.321041	0.748179	0.998504
600	SPD_0410		7907.23	-0.266331	0.184029	-1.44722	0.147835	0.998504
601	SPD_0411		6799.52	0.0489432	0.195767	0.250007	0.802582	0.998504
602	SPD_0412		8687.94	0.0859904	0.216482	0.397217	0.691207	0.998504
1966	SPD_0413		0.505537	-2.46719	4.89134	-0.504399	0.613981	NA
603	SPD_0414		5999.45	0.052944	0.156827	0.337595	0.735668	0.998504
604	SPD_0415		10.7035	-0.0877099	1.16398	-0.0753533	0.939934	0.998504
605	SPD_0416		6.76254	-0.309405	1.51174	-0.204668	0.837832	0.998504
606	SPD_0417	bacA	14077.3	-0.0578038	0.20337	-0.28423	0.776234	0.998504
607	SPD_0418		292.245	0.350875	0.270036	1.29936	0.193819	0.998504
608	SPD_0419	dinP	1578.28	0.0486456	0.256659	0.189534	0.849674	0.998504
70	SPD_0420	pflB	50702.8	0.614947	0.259781	2.36718	0.0179243	0.491276
171	SPD_0421		397.804	0.558239	0.314263	1.77635	0.0756759	0.846353
609	SPD_0422		255.656	0.497189	0.370525	1.34185	0.179644	0.998504
165	SPD_0423		608.904	0.536793	0.294049	1.82553	0.0679218	0.801066
610	SPD_0424		37.3932	0.133215	0.839856	0.158616	0.873971	0.998504
611	SPD_0425		61.0495	0.617392	0.610476	1.01133	0.311859	0.998504
612	SPD_0426	lacF-1	7.8051	0.861067	1.48733	0.578935	0.562633	0.998504
613	SPD_0427	lacG-1	58.3484	0.458967	0.626894	0.732127	0.464091	0.998504
614	SPD_0428	lacE-1	132.6	0.273041	0.414373	0.658927	0.509943	0.998504
615	SPD_0429		11712.7	-0.227142	0.222893	-1.01906	0.308173	0.998504
616	SPD_0430		9438.11	-0.243237	0.212436	-1.14499	0.252213	0.998504
617	SPD_0431		1688.3	0.0166368	0.210917	0.0788785	0.937129	0.998504
618	SPD_0432		1892.79	-0.0503194	0.175457	-0.28679	0.774273	0.998504
619	SPD_0433		433.8	-0.0375626	0.255458	-0.147041	0.8831	0.998504
620	SPD_0434		7927.35	-0.0343535	0.155441	-0.221006	0.825087	0.998504
621	SPD_0435		4559.15	-0.0247965	0.169133	-0.146609	0.88344	0.998504
622	SPD_0436		642.797	-0.114303	0.221167	-0.516816	0.605284	0.998504
623	SPD_0437		11293.4	0.0137019	0.152217	0.0900159	0.928275	0.998504
624	SPD_0438		2674.05	0.12762	0.166243	0.767674	0.442681	0.998504
625	SPD_0439		1838.24	0.207634	0.19886	1.04412	0.29643	0.998504
626	SPD_0440		2102.69	0.121709	0.211897	0.574377	0.565713	0.998504
627	SPD_0441		10789.2	0.0691586	0.153932	0.449281	0.653229	0.998504
233	SPD_0442	pyrG	20037.6	-0.30423	0.195343	-1.55741	0.119373	0.980212
628	SPD_0443		7591.86	0.0281624	0.15753	0.178775	0.858115	0.998504
629	SPD_0444		1086.29	0.220435	0.28662	0.769082	0.441844	0.998504
170	SPD_0445	pgk	85361.8	-0.346351	0.193157	-1.79311	0.0729559	0.83513
630	SPD_0446		2472.25	-0.161702	0.173987	-0.929395	0.352685	0.998504
58	SPD_0447		12155.1	-0.83916	0.344083	-2.43883	0.0147349	0.448873
163	SPD_0448	glnA	50564.3	-0.621942	0.337342	-1.84366	0.0652334	0.778799
26	SPD_0449		599.801	-0.972537	0.298995	-3.25269	0.0011432	0.0855641
128	SPD_0450		233.159	0.82627	0.422973	1.95348	0.0507622	0.751733
3	SPD_0451		1135.69	-2.08138	0.190466	-10.9278	8.48736e-28	5.50547e-25
6	SPD_0452		1351.38	2.46495	0.250549	9.83819	7.70887e-23	2.50024e-20
11	SPD_0453	hsdS	2825.98	1.118	0.214484	5.21249	1.86324e-07	3.29624e-05
183	SPD_0454	hsdM	2513.51	0.409353	0.235698	1.73677	0.082428	0.875866
52	SPD_0455	hsdR	4474.11	0.577431	0.22717	2.54184	0.011027	0.404876
631	SPD_0456		11.2252	-0.992726	1.27815	-0.776688	0.437343	0.998504
632	SPD_0457		34.8991	0.280826	0.670108	0.419076	0.675161	0.998504
633	SPD_0458	hrcA	6548.37	0.00547383	0.249377	0.02195	0.982488	0.998504
634	SPD_0459	grpE	4299.68	0.0948961	0.326234	0.290884	0.77114	0.998504
635	SPD_0460	dnaK	25898.5	0.0609875	0.327076	0.186463	0.852082	0.998504
636	SPD_0461	dnaJ	8247.46	0.00230616	0.263352	0.00875696	0.993013	0.998504
637	SPD_0462		1498.43	0.00388749	0.19718	0.0197155	0.98427	0.998504
638	SPD_0463		1864.17	-0.00217351	0.196277	-0.0110737	0.991165	0.998504
639	SPD_0464		5773.01	-0.239708	0.183249	-1.3081	0.190839	0.998504
250	SPD_0465		12221	-0.291147	0.191087	-1.52363	0.127601	0.993249
640	SPD_0466		62.7553	-0.146619	0.617236	-0.237541	0.812237	0.998504
641	SPD_0467	blpS	1058.36	0.041149	0.207421	0.198384	0.842745	0.998504
207	SPD_0468	blpR	2763.3	0.309968	0.188372	1.64551	0.099865	0.920311
642	SPD_0469	blpH	3480.96	0.24839	0.192145	1.29273	0.196106	0.998504
1967	SPD_0470	blpC	1.79308	4.28087	3.55725	1.20342	0.228813	NA
217	SPD_0471	blpB	30.1443	1.17128	0.724524	1.61663	0.105959	0.947409
18	SPD_0472	blpA	107.044	1.60479	0.43913	3.65446	0.000257719	0.0278623
180	SPD_0473	blpY	619.659	0.510927	0.292307	1.74791	0.0804793	0.865263
643	SPD_0474		164.002	0.280642	0.341205	0.822501	0.410792	0.998504
113	SPD_0475		340.843	0.56383	0.268838	2.09728	0.0359684	0.619421
644	SPD_0476		8389.87	0.0531888	0.157953	0.336737	0.736315	0.998504
645	SPD_0477	trmB	6555.06	-0.0566913	0.153172	-0.370115	0.711297	0.998504
646	SPD_0478		4243	0.0164438	0.158328	0.103859	0.917281	0.998504
647	SPD_0479	nusA	12213.4	0.0619086	0.151913	0.407526	0.683622	0.998504
648	SPD_0480		2066.33	0.177929	0.168004	1.05907	0.289566	0.998504
649	SPD_0481		1496.42	0.0160792	0.177281	0.0906991	0.927732	0.998504
650	SPD_0482	infB	40478.9	0.162253	0.160126	1.01328	0.310925	0.998504
651	SPD_0483	rbfA	3594.23	0.072027	0.168361	0.427813	0.668788	0.998504
652	SPD_0484		15.4509	1.40001	1.18937	1.1771	0.239156	0.998504
1968	SPD_0485		2.02008	-0.743027	2.95372	-0.251556	0.801384	NA
1969	SPD_0486		1.78664	2.60511	3.16769	0.822401	0.410849	NA
653	SPD_0487		888.791	0.00529377	0.23516	0.0225113	0.98204	0.998504
654	SPD_0488		5652.63	0.02244	0.157862	0.142149	0.886962	0.998504
655	SPD_0489		849.788	-0.244712	0.196495	-1.24538	0.212991	0.998504
656	SPD_0490		3963.2	-0.107896	0.171361	-0.62964	0.52893	0.998504
657	SPD_0491		1611.88	-0.189736	0.183669	-1.03303	0.30159	0.998504
658	SPD_0492		2344.38	0.0268832	0.182318	0.147452	0.882775	0.998504
213	SPD_0493		3105.22	-0.33207	0.20306	-1.63533	0.101979	0.931696
659	SPD_0494	valS	29954	-0.222517	0.187489	-1.18682	0.235298	0.998504
660	SPD_0495		344.808	0.0267181	0.289534	0.0922795	0.926476	0.998504
661	SPD_0496		755.584	0.00137625	0.269499	0.00510672	0.995925	0.998504
662	SPD_0497		21.9681	0.127524	0.844183	0.151062	0.879927	0.998504
663	SPD_0498		14.5445	0.295346	1.05252	0.280607	0.779012	0.998504
1970	SPD_0499		0	NA	NA	NA	NA	NA
664	SPD_0500		750.017	0.106003	0.238717	0.444052	0.657005	0.998504
665	SPD_0501	licT	93.2298	0.598997	0.526214	1.13831	0.25499	0.998504
240	SPD_0502		269.241	0.552052	0.359353	1.53624	0.12448	0.990692
666	SPD_0503	bglA-2	295.145	0.472673	0.319698	1.4785	0.139274	0.998504
667	SPD_0504	pheS	4113.35	-0.0920234	0.203057	-0.453189	0.650412	0.998504
668	SPD_0505		1961.37	-0.0807593	0.201833	-0.400129	0.689062	0.998504
669	SPD_0506	pheT	16690.7	-0.109355	0.192276	-0.568739	0.569534	0.998504
670	SPD_0507		8392.44	-0.0412868	0.209143	-0.19741	0.843507	0.998504
671	SPD_0508		28.6319	0.323447	0.824079	0.392495	0.694692	0.998504
672	SPD_0509		21.1791	-0.309346	0.99724	-0.310202	0.756407	0.998504
190	SPD_0510	metE	567.442	0.372641	0.217491	1.71336	0.0866461	0.887439
673	SPD_0511	metF	241.492	0.147492	0.302129	0.488177	0.625425	0.998504
674	SPD_0512	pnp	33841.3	0.0100633	0.194842	0.0516484	0.958809	0.998504
675	SPD_0513	cysE	7562.26	0.132182	0.199047	0.664076	0.506641	0.998504
676	SPD_0514		10341.8	-0.0737055	0.161549	-0.456243	0.648215	0.998504
677	SPD_0515	cysS	17378.3	-0.0553832	0.165813	-0.33401	0.738372	0.998504
678	SPD_0516		4682.99	-0.113632	0.180553	-0.629353	0.529118	0.998504
679	SPD_0517		13203.3	-0.111766	0.158455	-0.705346	0.480595	0.998504
680	SPD_0518		682.576	-0.0619526	0.226643	-0.273348	0.784586	0.998504
681	SPD_0519		229.96	-0.171676	0.312031	-0.55019	0.582189	0.998504
682	SPD_0520		164.824	-0.23877	0.366299	-0.651846	0.5145	0.998504
683	SPD_0521	vex1	1266.71	-0.0330654	0.274073	-0.120645	0.903973	0.998504
684	SPD_0522	vex2	692.712	-0.0638026	0.243307	-0.262231	0.793143	0.998504
685	SPD_0523	vex3	1828.45	-0.0559402	0.236966	-0.236068	0.81338	0.998504
686	SPD_0524	vncR	1101.33	0.0762506	0.191767	0.397622	0.690909	0.998504
687	SPD_0525	vncS	2786.55	0.160111	0.165019	0.970261	0.331916	0.998504
688	SPD_0526	fba	134040	-0.0310169	0.190795	-0.162567	0.87086	0.998504
689	SPD_0527		680.922	0.422153	0.308049	1.37041	0.170559	0.998504
690	SPD_0528		717.249	0.244455	0.318691	0.76706	0.443046	0.998504
225	SPD_0529		654.605	0.469924	0.294419	1.5961	0.110466	0.955406
691	SPD_0530		488.255	0.311255	0.34822	0.893845	0.371405	0.998504
692	SPD_0531		406.31	0.42424	0.349084	1.21529	0.224254	0.998504
693	SPD_0532	recJ	9074.26	-0.0161369	0.167589	-0.0962889	0.923291	0.998504
694	SPD_0533		31998.1	-0.118658	0.198189	-0.598714	0.549364	0.998504
695	SPD_0534	estA	4562.06	-0.0395628	0.197554	-0.200263	0.841275	0.998504
696	SPD_0535	murM/fibA	7693.8	-0.0507718	0.15596	-0.325543	0.74477	0.998504
697	SPD_0536	fibB	6852.44	-0.146018	0.157446	-0.927417	0.35371	0.998504
698	SPD_0537		5796.99	0.320092	0.742982	0.43082	0.666599	0.998504
699	SPD_0538	uvrC	6021.54	0.0421398	0.158463	0.265929	0.790294	0.998504
700	SPD_0539		3641.8	0.0495934	0.160811	0.308397	0.75778	0.998504
701	SPD_0540		450.445	-0.0610847	0.371101	-0.164604	0.869255	0.998504
702	SPD_0541		8389.58	-0.141301	0.154054	-0.917219	0.359028	0.998504
703	SPD_0542	pepV	32349	-0.0423641	0.159268	-0.265992	0.790245	0.998504
704	SPD_0543		2808.25	0.0517147	0.168392	0.307109	0.758761	0.998504
705	SPD_0544		682.615	-0.107487	0.228322	-0.470768	0.637807	0.998504
706	SPD_0545		221.983	-0.360058	0.31262	-1.15174	0.249426	0.998504
707	SPD_0546	brnQ	7615.84	-0.0936821	0.20951	-0.447149	0.654768	0.998504
708	SPD_0547		4783	-0.0443339	0.170805	-0.259559	0.795204	0.998504
709	SPD_0548		1664.98	-0.0575987	0.173863	-0.331288	0.740427	0.998504
710	SPD_0549		3374.44	-0.0680701	0.170035	-0.400331	0.688913	0.998504
711	SPD_0550	rplK	51403.9	-0.101909	0.157888	-0.645453	0.518634	0.998504
712	SPD_0551	rplA	83092.2	0.0102606	0.164212	0.0624842	0.950177	0.998504
1971	SPD_0552		5.69355	0.0767446	1.7961	0.0427285	0.965918	NA
713	SPD_0553		94.652	0.575731	0.589024	0.977433	0.328355	0.998504
33	SPD_0554		24398.3	-0.52958	0.180951	-2.92665	0.00342638	0.201029
21	SPD_0555		20041.8	-0.579282	0.169179	-3.42407	0.000616902	0.0571663
19	SPD_0556		22083.8	-0.566903	0.159757	-3.54854	0.000387378	0.0396757
14	SPD_0557		16883.1	-0.66028	0.158408	-4.16822	3.06993e-05	0.0042672
714	SPD_0558	prtA	22329.2	-0.439268	0.33853	-1.29758	0.194433	0.998504
715	SPD_0559		182.659	-0.450546	0.348023	-1.29459	0.195463	0.998504
716	SPD_0560		112.397	-0.539036	0.441159	-1.22186	0.22176	0.998504
717	SPD_0561		970.027	-0.0945728	0.234195	-0.403821	0.686344	0.998504
718	SPD_0562	bgaA	7132.71	-0.02866	0.179415	-0.159741	0.873085	0.998504
719	SPD_0563		99.8327	0.062196	0.418558	0.148596	0.881873	0.998504
67	SPD_0564		944.265	-0.481481	0.199876	-2.4089	0.0160008	0.453522
720	SPD_0565		699.179	0.297546	0.214245	1.38881	0.164889	0.998504
161	SPD_0566		1007.57	0.354953	0.192192	1.84687	0.0647664	0.777997
229	SPD_0567		1009.25	0.297564	0.188993	1.57448	0.115377	0.975503
721	SPD_0568		301.833	0.431409	0.287309	1.50155	0.133213	0.998504
722	SPD_0569		5213.38	0.175578	0.167519	1.04811	0.294588	0.998504
723	SPD_0570		2623.34	0.153744	0.192469	0.798798	0.424408	0.998504
724	SPD_0571	ccdA-1	262.561	0.00663055	0.284036	0.0233441	0.981376	0.998504
725	SPD_0572		205.816	0.313145	0.329784	0.949547	0.342342	0.998504
726	SPD_0573	msrAB2	394.163	0.121609	0.311277	0.390679	0.696035	0.998504
727	SPD_0574		2055.46	-0.0297845	0.179754	-0.165696	0.868396	0.998504
728	SPD_0575		5124.72	-0.0169274	0.179106	-0.0945103	0.924704	0.998504
46	SPD_0576		6420.27	0.568551	0.218099	2.60685	0.00913789	0.386572
66	SPD_0577	zmpB	81489	0.500579	0.206361	2.42575	0.015277	0.450439
729	SPD_0578	pabB	6177.65	0.157416	0.165968	0.948472	0.342889	0.998504
730	SPD_0579		3873.86	0.0652425	0.186894	0.349088	0.727024	0.998504
731	SPD_0580	gki	7512.14	0.0771456	0.160963	0.479276	0.631742	0.998504
732	SPD_0581	thyA	6165.85	-0.164783	0.215032	-0.766315	0.443489	0.998504
38	SPD_0582		6121.59	-0.587098	0.212071	-2.76841	0.00563308	0.288365
733	SPD_0583	miaA	4108.24	-0.00225378	0.194112	-0.0116107	0.990736	0.998504
734	SPD_0584	hflX	8321.85	0.0136441	0.185094	0.0737144	0.941238	0.998504
735	SPD_0585		3698.5	-0.0901741	0.167599	-0.538034	0.590554	0.998504
736	SPD_0586	rnz	6877.76	-0.0489727	0.177479	-0.275936	0.782597	0.998504
737	SPD_0587		8128.9	-0.0532768	0.178866	-0.297859	0.765811	0.998504
738	SPD_0588		3364.09	-0.224361	0.191175	-1.17359	0.240561	0.998504
121	SPD_0589		578.286	-0.506327	0.252326	-2.00663	0.0447886	0.716409
739	SPD_0590		3971.37	0.0983888	0.176313	0.558035	0.576821	0.998504
241	SPD_0591		1249.28	-0.371457	0.242671	-1.53071	0.125842	0.990692
740	SPD_0592	rsuA-2	392.992	0.22856	0.253313	0.902284	0.366906	0.998504
741	SPD_0593		47733.7	-0.0158793	0.206249	-0.0769908	0.938631	0.998504
742	SPD_0594		6515.08	-0.0877499	0.200448	-0.437768	0.661555	0.998504
743	SPD_0595		53.8515	-0.722999	0.545593	-1.32516	0.185117	0.998504
744	SPD_0596		350.498	0.155997	0.303798	0.51349	0.607609	0.998504
745	SPD_0597		91.2865	-0.15358	0.442114	-0.347377	0.728308	0.998504
746	SPD_0598	murD	9754.41	0.104716	0.157412	0.665234	0.505901	0.998504
747	SPD_0599	murG	5828.2	0.170257	0.152993	1.11284	0.265777	0.998504
748	SPD_0600	divIB	7027.7	0.148233	0.154437	0.959827	0.337142	0.998504
749	SPD_0601		434.614	0.00518597	0.251409	0.0206277	0.983543	0.998504
750	SPD_0602		843.635	0.238868	0.208582	1.1452	0.252127	0.998504
751	SPD_0603		583.003	0.404458	0.277275	1.45869	0.144651	0.998504
172	SPD_0604		862.493	0.553604	0.311236	1.77873	0.0752845	0.846353
208	SPD_0605		959.411	0.420526	0.255489	1.64596	0.0997713	0.920311
242	SPD_0606		611.34	0.425925	0.278333	1.53027	0.12595	0.990692
1972	SPD_0607		2.04791	0.032286	3.44717	0.00936594	0.992527	NA
752	SPD_0608	pyrF	2159.87	-0.116284	0.211267	-0.550412	0.582037	0.998504
753	SPD_0609	pyrE	2000.63	-0.0933961	0.203548	-0.45884	0.646349	0.998504
754	SPD_0610		875.701	-0.166162	0.194944	-0.852358	0.394016	0.998504
755	SPD_0611		504.104	0.0963392	0.274713	0.35069	0.725821	0.998504
756	SPD_0612		179.231	0.32635	0.39803	0.819912	0.412266	0.998504
757	SPD_0613		360.834	0.302934	0.329437	0.919551	0.357807	0.998504
758	SPD_0614		418.921	0.170324	0.262605	0.648595	0.5166	0.998504
759	SPD_0615		86.3528	-0.286003	0.512859	-0.557664	0.577074	0.998504
760	SPD_0616		73.3959	-0.287009	0.480165	-0.597731	0.55002	0.998504
761	SPD_0617		34.2006	-0.592663	0.775428	-0.764305	0.444686	0.998504
762	SPD_0618		49.522	0.343888	0.603185	0.57012	0.568597	0.998504
763	SPD_0619		30.0433	0.237197	0.871269	0.272243	0.785435	0.998504
764	SPD_0620	lysS	40565.3	-0.0377107	0.178276	-0.21153	0.832474	0.998504
765	SPD_0621	lctO	16649.5	-0.0902802	0.163596	-0.551847	0.581053	0.998504
243	SPD_0622		1010.43	0.384897	0.251176	1.53238	0.125429	0.990692
766	SPD_0623	thiM	482.821	0.388029	0.34513	1.1243	0.260886	0.998504
767	SPD_0624	thiE-1	276.575	0.32633	0.343831	0.949102	0.342569	0.998504
768	SPD_0625		96.0046	0.847214	0.574562	1.47454	0.140336	0.998504
44	SPD_0626		360.721	1.13295	0.423131	2.67753	0.00741671	0.343246
80	SPD_0627		175.87	1.12095	0.487651	2.29868	0.0215232	0.532933
153	SPD_0628	tenA	131.258	0.980942	0.524498	1.87025	0.0614495	0.766543
81	SPD_0629	thiW	159.941	0.948732	0.411413	2.30603	0.0211087	0.532933
135	SPD_0630		234.453	0.882279	0.455367	1.93751	0.0526826	0.755311
49	SPD_0631	thiE-2	296.102	0.944888	0.369206	2.55924	0.0104901	0.401691
769	SPD_0632	thiD	4080.12	-0.0777155	0.258172	-0.301023	0.763397	0.998504
770	SPD_0633		229.745	0.174055	0.309438	0.562488	0.573784	0.998504
771	SPD_0634		279.853	0.266331	0.330462	0.805935	0.420281	0.998504
772	SPD_0635		2283.44	0.097471	0.225445	0.43235	0.665487	0.998504
773	SPD_0636	spxB	143879	-0.046081	0.166993	-0.275945	0.78259	0.998504
774	SPD_0637		2152.21	-0.0435714	0.210691	-0.206802	0.836164	0.998504
1973	SPD_0638		2.56941	2.05868	3.23071	0.637223	0.52398	NA
1974	SPD_0639		0.485684	-0.0255437	4.99362	-0.00511527	0.995919	NA
1975	SPD_0640		3.5052	-0.402693	1.98696	-0.202668	0.839394	NA
775	SPD_0641	manA	2566.48	-0.20202	0.265985	-0.759515	0.447545	0.998504
776	SPD_0642		310.124	0.232826	0.269549	0.863763	0.387718	0.998504
777	SPD_0643		168.588	0.236577	0.338313	0.699283	0.484375	0.998504
778	SPD_0644		2656.53	0.00887699	0.199215	0.0445599	0.964458	0.998504
779	SPD_0645		6115.91	0.0363168	0.197377	0.183997	0.854016	0.998504
780	SPD_0646		66448.6	-0.0577576	0.17653	-0.327183	0.743529	0.998504
781	SPD_0647		756.11	-0.151847	0.302223	-0.502434	0.615362	0.998504
782	SPD_0648		800.152	0.119638	0.260077	0.46001	0.645509	0.998504
783	SPD_0649	upp	19427.6	-0.210283	0.190231	-1.10541	0.268982	0.998504
784	SPD_0650	clpP	12948.8	-0.0935926	0.162147	-0.577206	0.5638	0.998504
785	SPD_0651		1121.69	-0.149079	0.196306	-0.759422	0.4476	0.998504
786	SPD_0652	livJ	8203.64	-0.0265815	0.151725	-0.175196	0.860926	0.998504
787	SPD_0653	livH	2699.87	0.146053	0.192426	0.759005	0.44785	0.998504
788	SPD_0654	livM	2823.19	0.117726	0.18795	0.62637	0.531072	0.998504
789	SPD_0655	livG	2077.91	0.112562	0.173779	0.647731	0.517159	0.998504
790	SPD_0656	livF	2456.03	0.116188	0.167391	0.694112	0.487612	0.998504
226	SPD_0657		345.245	0.550344	0.345936	1.59088	0.111636	0.961256
791	SPD_0658	prfB	13745.6	-0.0446546	0.202921	-0.220059	0.825825	0.998504
792	SPD_0659	ftsE	7774.39	-0.11838	0.195807	-0.604575	0.545461	0.998504
793	SPD_0660	ftsX	13782.5	-0.15915	0.171243	-0.92938	0.352692	0.998504
794	SPD_0661	exp5	20260.2	0.111182	0.172297	0.645293	0.518737	0.998504
795	SPD_0662		1203.77	0.197102	0.239135	0.824228	0.40981	0.998504
796	SPD_0663		10594.4	-0.00685112	0.167861	-0.0408143	0.967444	0.998504
797	SPD_0664	metK	20138.2	-0.142381	0.201743	-0.705755	0.480341	0.998504
798	SPD_0665	pyrDa	13551.6	0.0843719	0.19803	0.426056	0.670067	0.998504
799	SPD_0666	holA	12813.3	0.0495012	0.194055	0.255088	0.798655	0.998504
179	SPD_0667	sodA	14584.2	0.332938	0.189738	1.75473	0.0793062	0.862178
800	SPD_0668		2254.04	-0.085918	0.16885	-0.508843	0.610863	0.998504
801	SPD_0669		8952.34	-0.0659802	0.152395	-0.432954	0.665048	0.998504
802	SPD_0670		2180.77	-0.221612	0.17547	-1.26296	0.206603	0.998504
803	SPD_0671		16122.5	-0.127843	0.196825	-0.649524	0.516	0.998504
804	SPD_0672		10856.2	-0.0487131	0.161225	-0.302144	0.762543	0.998504
805	SPD_0673		16.0656	-0.536033	1.02848	-0.521189	0.602235	0.998504
73	SPD_0674	rpsP	10572.7	-0.391781	0.168881	-2.31987	0.0203481	0.521018
806	SPD_0675		17350.2	-0.246901	0.167746	-1.47187	0.141056	0.998504
807	SPD_0676		2197.14	-0.0178836	0.168734	-0.105987	0.915593	0.998504
808	SPD_0677		1414.01	-0.217081	0.197329	-1.1001	0.27129	0.998504
809	SPD_0678	rimM	3913.67	0.120418	0.173049	0.69586	0.486516	0.998504
810	SPD_0679	trmD	5457.31	0.123154	0.168655	0.730217	0.465258	0.998504
811	SPD_0680		2646.11	0.0298324	0.182409	0.163547	0.870088	0.998504
812	SPD_0681		775.767	0.196004	0.3419	0.573279	0.566456	0.998504
813	SPD_0682		26.3563	0.367661	0.758071	0.484995	0.62768	0.998504
814	SPD_0683		1504.73	-0.195457	0.200188	-0.97637	0.328881	0.998504
815	SPD_0684		20029.3	-0.42559	0.348465	-1.22133	0.221963	0.998504
816	SPD_0685	gor	11228.3	-0.123374	0.15826	-0.779564	0.435648	0.998504
817	SPD_0686		4117.3	0.0114596	0.171164	0.0669513	0.94662	0.998504
818	SPD_0687		3085.45	0.0697132	0.165168	0.422073	0.672972	0.998504
819	SPD_0688		7648.99	-0.0306296	0.152109	-0.201365	0.840413	0.998504
820	SPD_0689	metG	24904	-0.118191	0.158695	-0.744767	0.456413	0.998504
821	SPD_0690		7.199	-0.516896	1.43265	-0.360796	0.718252	0.998504
192	SPD_0691		286.027	0.486202	0.285988	1.70008	0.0891168	0.903236
822	SPD_0692		1339.32	0.218186	0.258618	0.843663	0.398858	0.998504
823	SPD_0693		2090.28	-0.0644418	0.240742	-0.26768	0.788945	0.998504
824	SPD_0694		254.321	-0.102322	0.282634	-0.362029	0.71733	0.998504
825	SPD_0695		1564.2	0.242073	0.175544	1.37899	0.167899	0.998504
826	SPD_0696		1135.78	-0.164453	0.1848	-0.889898	0.373521	0.998504
827	SPD_0697		1352.18	-0.240925	0.187241	-1.28671	0.198194	0.998504
828	SPD_0698		2048.61	-0.106406	0.181219	-0.587167	0.557092	0.998504
829	SPD_0699		1081.76	0.0235742	0.201614	0.116927	0.906918	0.998504
830	SPD_0700	pepN	82886	-0.150848	0.179983	-0.838124	0.401961	0.998504
831	SPD_0701	ciaR	5786.71	0.420661	0.337798	1.2453	0.213021	0.998504
832	SPD_0702	ciaH	10378.2	0.361998	0.282986	1.27921	0.200824	0.998504
833	SPD_0703		4051.82	0.19716	0.33663	0.585687	0.558086	0.998504
834	SPD_0704		9217.95	-0.167098	0.15879	-1.05232	0.292654	0.998504
835	SPD_0705		10611.7	0.0586321	0.1792	0.327189	0.743525	0.998504
836	SPD_0706		5971.24	-0.0955745	0.172151	-0.555179	0.578772	0.998504
837	SPD_0707		3618.81	-0.0775817	0.185434	-0.418378	0.675671	0.998504
838	SPD_0708		3560.97	-0.131741	0.191921	-0.686434	0.492439	0.998504
1946	SPD_0709	gyrB	20298.2	-6.81477e-05	0.162776	-0.000418659	0.999666	0.999666
839	SPD_0710	ezrA	27060.6	-0.0742913	0.183921	-0.403931	0.686264	0.998504
840	SPD_0711		126.778	0.163366	0.382949	0.426599	0.669671	0.998504
841	SPD_0712		76.8457	0.200264	0.469598	0.426458	0.669774	0.998504
842	SPD_0713		1508.04	-0.0114882	0.176183	-0.065206	0.94801	0.998504
843	SPD_0714		4245.2	-0.0499412	0.195581	-0.255348	0.798454	0.998504
844	SPD_0715		8.81896	1.34302	1.44327	0.930541	0.352091	0.998504
845	SPD_0716		146.557	0.112022	0.41163	0.272142	0.785513	0.998504
846	SPD_0717	clpE	17419.4	0.0580314	0.227808	0.254738	0.798926	0.998504
847	SPD_0718		6811.47	-0.276048	0.195239	-1.41389	0.157393	0.998504
848	SPD_0719		3967.13	0.131702	0.171846	0.766393	0.443442	0.998504
849	SPD_0720		3738.35	0.0756395	0.172806	0.437713	0.661594	0.998504
850	SPD_0721	folD	6648.13	0.0475788	0.175983	0.270361	0.786883	0.998504
851	SPD_0722		2408.01	0.0185182	0.171369	0.10806	0.913948	0.998504
852	SPD_0723	rpiA	5201.52	0.205996	0.158292	1.30137	0.193133	0.998504
853	SPD_0724	deoB	12276.8	0.123987	0.160816	0.770988	0.440714	0.998504
854	SPD_0725		5760.18	0.135825	0.171307	0.792879	0.427848	0.998504
855	SPD_0726		7583.22	0.154569	0.166119	0.930474	0.352126	0.998504
856	SPD_0727		8390.31	0.0507506	0.204724	0.247897	0.804214	0.998504
857	SPD_0728		2163.39	-0.0134645	0.215344	-0.0625255	0.950144	0.998504
858	SPD_0729		5909.89	0.0832582	0.178012	0.46771	0.639992	0.998504
859	SPD_0730	deoD	5431.31	-0.011422	0.175077	-0.0652396	0.947983	0.998504
860	SPD_0731		1287.68	0.167138	0.194435	0.859609	0.390005	0.998504
82	SPD_0732	rpsT	19981.3	-0.435136	0.193247	-2.25171	0.0243408	0.532933
861	SPD_0733	coaA	1636.54	0.0855362	0.17888	0.478177	0.632524	0.998504
862	SPD_0734		38.1613	-0.180253	0.637047	-0.282952	0.777214	0.998504
863	SPD_0735		1252.61	-0.0812502	0.183871	-0.441887	0.658571	0.998504
864	SPD_0736	pdp	5665.31	0.0213561	0.168321	0.126877	0.899038	0.998504
865	SPD_0737	deoC	7109.1	-0.0798976	0.151886	-0.526036	0.598863	0.998504
866	SPD_0738	cdd-1	5258.72	-0.231299	0.168182	-1.37528	0.169043	0.998504
867	SPD_0739		63247.8	-0.0547122	0.225671	-0.242442	0.808438	0.998504
868	SPD_0740		14231.1	-0.2235	0.157116	-1.42251	0.154878	0.998504
869	SPD_0741		20576.1	-0.14456	0.168096	-0.859983	0.389798	0.998504
206	SPD_0742		19963.9	-0.268409	0.161603	-1.66092	0.0967297	0.913767
870	SPD_0743		188.726	-0.379623	0.341157	-1.11275	0.265815	0.998504
871	SPD_0744		60.6795	-0.300492	0.556171	-0.540286	0.589	0.998504
872	SPD_0745		16226.4	-0.317944	0.233905	-1.35929	0.174056	0.998504
873	SPD_0746	parE	13945.9	0.0107762	0.17013	0.0633408	0.949495	0.998504
874	SPD_0747		1911.04	-0.245557	0.169472	-1.44895	0.14735	0.998504
875	SPD_0748	parC	18450.9	0.0146719	0.188759	0.0777284	0.938044	0.998504
876	SPD_0749	ilvE	8509.62	0.0379975	0.175394	0.216641	0.828488	0.998504
877	SPD_0750		5727.34	-0.108635	0.171504	-0.633423	0.526457	0.998504
878	SPD_0751		5070	-0.0067577	0.164633	-0.041047	0.967258	0.998504
879	SPD_0752		7261.83	0.0211781	0.151652	0.139649	0.888937	0.998504
880	SPD_0753	pcp	5039.45	-0.118844	0.157912	-0.752595	0.451693	0.998504
881	SPD_0754		2074.58	-0.211309	0.177282	-1.19194	0.233285	0.998504
882	SPD_0755		67.1481	-0.301545	0.518933	-0.581085	0.561183	0.998504
883	SPD_0756		550.423	-0.0328601	0.314586	-0.104455	0.916808	0.998504
884	SPD_0757	rpsA	155064	-0.132692	0.236171	-0.561847	0.57422	0.998504
885	SPD_0758		10.5966	-0.818768	1.36097	-0.601606	0.547436	0.998504
886	SPD_0759		4119.77	-0.0187695	0.182439	-0.102881	0.918057	0.998504
887	SPD_0760	dnaX	18478.1	-0.0547172	0.166368	-0.328893	0.742236	0.998504
209	SPD_0761		1901.68	-0.317632	0.192038	-1.65401	0.0981261	0.920311
888	SPD_0762	sufC	14421.6	0.095158	0.202274	0.470441	0.63804	0.998504
889	SPD_0763	sufD	27846.7	0.114834	0.204505	0.561521	0.574443	0.998504
890	SPD_0764	sufS	27863	0.151838	0.239822	0.633128	0.52665	0.998504
891	SPD_0765		6725.19	0.129554	0.231624	0.559331	0.575936	0.998504
892	SPD_0766	sufB	24821.8	0.0500968	0.238317	0.210211	0.833503	0.998504
893	SPD_0767	dacC	10867.6	-0.24418	0.170492	-1.43221	0.152084	0.998504
894	SPD_0768		4803	-0.00361996	0.254589	-0.0142188	0.988655	0.998504
895	SPD_0769	ssrA	197909	-0.149023	0.176933	-0.842254	0.399646	0.998504
1976	SPD_0770		5.00662	-0.602013	1.69657	-0.354842	0.722708	NA
5	SPD_0771	lacR1	2571.74	1.74584	0.171107	10.2032	1.91868e-24	7.46748e-22
4	SPD_0772		3660.49	1.77508	0.173152	10.2516	1.16442e-24	5.66491e-22
8	SPD_0773		19558.2	1.58001	0.222059	7.11528	1.11685e-12	2.71674e-10
896	SPD_0774		15416	-0.0657804	0.192528	-0.341667	0.732601	0.998504
210	SPD_0775		1572.72	0.417198	0.253833	1.64359	0.10026	0.920311
897	SPD_0776		8274.03	0.192927	0.153417	1.25753	0.208562	0.998504
898	SPD_0777	thiI	7988.83	0.250533	0.175194	1.43003	0.152708	0.998504
899	SPD_0778		317.994	-0.350873	0.359027	-0.977287	0.328427	0.998504
900	SPD_0779		100.144	0.296638	0.542678	0.54662	0.58464	0.998504
901	SPD_0780		129.068	0.0573276	0.429083	0.133605	0.893715	0.998504
902	SPD_0781		473.859	0.0941591	0.289194	0.325591	0.744734	0.998504
83	SPD_0782		1666.18	0.676636	0.295435	2.2903	0.0220038	0.532933
903	SPD_0783		401.358	0.441167	0.351926	1.25358	0.209995	0.998504
904	SPD_0784		19526.9	0.0446563	0.24374	0.183213	0.854631	0.998504
905	SPD_0785		1805.8	-0.235777	0.309309	-0.762269	0.445899	0.998504
906	SPD_0786		295.868	-0.172005	0.353069	-0.48717	0.626138	0.998504
907	SPD_0787	pepX	790.045	0.215084	0.308386	0.697451	0.48552	0.998504
908	SPD_0788	dnaE	9720.18	0.100507	0.174647	0.575484	0.564964	0.998504
909	SPD_0789	pfkA	59595	-0.0608337	0.157613	-0.385969	0.699519	0.998504
910	SPD_0790	pyk	132517	-0.139152	0.16605	-0.838013	0.402023	0.998504
911	SPD_0791		10.9449	1.24213	1.15947	1.07129	0.28404	0.998504
912	SPD_0792		1336.92	0.059124	0.261045	0.22649	0.82082	0.998504
913	SPD_0793		296.445	0.0917741	0.36357	0.252424	0.800713	0.998504
914	SPD_0794		14.9971	-0.591541	0.991786	-0.59644	0.550881	0.998504
915	SPD_0795		462.685	0.0679108	0.333853	0.203415	0.838811	0.998504
916	SPD_0796		826.41	0.00106933	0.262816	0.00406875	0.996754	0.998504
917	SPD_0797		7383.69	-0.00916756	0.216361	-0.0423716	0.966202	0.998504
918	SPD_0798		7100.04	-0.0565056	0.187959	-0.300628	0.763698	0.998504
162	SPD_0799		167.007	-0.642808	0.347785	-1.84829	0.0645601	0.777997
919	SPD_0800		159.927	-0.252604	0.358549	-0.704517	0.481111	0.998504
920	SPD_0801		718.92	-0.392125	0.261013	-1.50232	0.133015	0.998504
921	SPD_0802		9666.52	0.0455871	0.165982	0.27465	0.783585	0.998504
922	SPD_0803		3082.7	0.273401	0.183464	1.49022	0.136167	0.998504
923	SPD_0804		173.41	0.57387	0.378401	1.51656	0.129377	0.998504
924	SPD_0805		591.353	0.0747679	0.265887	0.281202	0.778556	0.998504
925	SPD_0806		92.2969	0.327246	0.495375	0.660603	0.508867	0.998504
926	SPD_0807		98.4874	0.334508	0.416477	0.803185	0.421868	0.998504
1977	SPD_0808		0.743356	-1.04251	4.88812	-0.213274	0.831113	NA
96	SPD_0809	cad	6594.57	0.36916	0.167528	2.20357	0.0275546	0.558555
927	SPD_0810		13.6366	-0.605938	1.08789	-0.556985	0.577538	0.998504
34	SPD_0811	speE	4253.89	0.50365	0.172546	2.91893	0.00351232	0.201029
107	SPD_0812	lys1	5386.55	0.41799	0.19797	2.11138	0.0347394	0.616876
59	SPD_0813	nspC	7658.05	0.40117	0.162734	2.46519	0.0136939	0.448873
112	SPD_0814		7560.2	0.337099	0.160424	2.1013	0.0356148	0.618808
101	SPD_0815		6456	0.361756	0.167003	2.16616	0.0302988	0.583777
928	SPD_0816		2014.82	-0.135257	0.197219	-0.68582	0.492826	0.998504
228	SPD_0817		1164.31	-0.295958	0.186918	-1.58336	0.11334	0.9689
929	SPD_0818		4142.08	0.0300617	0.160573	0.187215	0.851492	0.998504
930	SPD_0819	lspA	1834.76	0.121542	0.171253	0.709722	0.477877	0.998504
931	SPD_0820	rluD	4984.09	0.154764	0.156921	0.986255	0.324008	0.998504
932	SPD_0821	cbpE	8868.55	-0.036686	0.157272	-0.233264	0.815556	0.998504
933	SPD_0822	proB	5238.14	0.120333	0.167863	0.71685	0.473467	0.998504
934	SPD_0823	proA	9020.67	0.00165285	0.149937	0.0110237	0.991205	0.998504
935	SPD_0824	proC	6531.78	-0.0752761	0.153725	-0.48968	0.62436	0.998504
936	SPD_0825	tmk	1511.97	-0.129749	0.187911	-0.69048	0.489892	0.998504
937	SPD_0826	holB	4176.09	0.0787269	0.173985	0.452492	0.650914	0.998504
938	SPD_0827		1065.54	-0.123301	0.188346	-0.654652	0.512692	0.998504
939	SPD_0828		3734.25	0.0501496	0.158779	0.315844	0.752121	0.998504
940	SPD_0829		800.284	0.0390364	0.293631	0.132944	0.894238	0.998504
941	SPD_0830		26.6623	0.331883	0.849559	0.390654	0.696053	0.998504
942	SPD_0831		8.96939	-0.162255	1.31709	-0.123192	0.901955	0.998504
943	SPD_0832		28.5673	0.162016	0.76111	0.212868	0.83143	0.998504
944	SPD_0833	gid	5226.55	0.109587	0.168256	0.651308	0.514847	0.998504
945	SPD_0834	pyrH	14714.5	0.102365	0.151118	0.677385	0.498162	0.998504
946	SPD_0835	frr	10982.7	0.0078637	0.152785	0.0514689	0.958952	0.998504
947	SPD_0836		7756.3	0.0257911	0.220673	0.116874	0.90696	0.998504
948	SPD_0837		1257.5	0.0118512	0.222541	0.0532542	0.957529	0.998504
949	SPD_0838		10792.8	0.045155	0.18498	0.244108	0.807147	0.998504
950	SPD_0839		4750.51	-0.0759455	0.170123	-0.446414	0.655298	0.998504
951	SPD_0840		2015.78	-0.142699	0.178252	-0.800549	0.423393	0.998504
952	SPD_0841	ald	212.672	0.135282	0.301846	0.448182	0.654022	0.998504
953	SPD_0842		789.824	0.16077	0.269477	0.5966	0.550775	0.998504
244	SPD_0843	celA	54.2235	0.856963	0.560584	1.5287	0.12634	0.990692
108	SPD_0844	celB	178.372	0.864782	0.408437	2.11729	0.0342349	0.616876
98	SPD_0845		1927.63	0.408473	0.186477	2.19047	0.0284902	0.565735
136	SPD_0846		2911.49	0.317176	0.163812	1.93622	0.0528405	0.755311
954	SPD_0847	infC	32955.1	-0.0675086	0.153	-0.441234	0.659044	0.998504
955	SPD_0848	rpmI	17195.6	-0.0536086	0.157902	-0.339505	0.734229	0.998504
956	SPD_0849	rplT	33258	-0.0763303	0.153031	-0.498789	0.617928	0.998504
957	SPD_0850	gloA	10210.3	-0.113423	0.220618	-0.514117	0.60717	0.998504
958	SPD_0851	pyrK	1998.17	0.0849062	0.310102	0.273801	0.784237	0.998504
245	SPD_0852	pyrDb	2123.79	0.434678	0.283774	1.53177	0.125578	0.990692
68	SPD_0853	lytB	5541.39	0.463251	0.192454	2.40708	0.0160807	0.453522
959	SPD_0854	pavA	6605.98	0.0659982	0.187775	0.351476	0.725232	0.998504
960	SPD_0855		3253.1	-0.0147541	0.179037	-0.0824081	0.934322	0.998504
961	SPD_0856	dgkA	1965.57	0.000561779	0.190916	0.00294255	0.997652	0.998504
962	SPD_0857	era	8215.74	0.0149222	0.169802	0.0878801	0.929972	0.998504
963	SPD_0858	mutM	5623.28	0.00258376	0.233382	0.0110709	0.991167	0.998504
964	SPD_0859	coaE	3391.49	-0.0417038	0.236463	-0.176365	0.860007	0.998504
965	SPD_0860	pmrA	6482.04	-0.014108	0.25275	-0.0558181	0.955487	0.998504
152	SPD_0861	secG	4069.76	-0.311509	0.16521	-1.88554	0.0593576	0.759934
966	SPD_0862	rnr	9232.01	0.161706	0.243848	0.663142	0.50724	0.998504
195	SPD_0863	smpB	1297.55	0.397421	0.235209	1.68965	0.0910942	0.905217
967	SPD_0864	tehB	4580.67	0.297273	0.218919	1.35791	0.174491	0.998504
968	SPD_0865	coiA	13.0124	1.30624	1.12103	1.16521	0.243933	0.998504
969	SPD_0866	pepF	16434.2	0.0349439	0.179691	0.194467	0.84581	0.998504
970	SPD_0867		6281.79	0.0211151	0.173896	0.121424	0.903355	0.998504
971	SPD_0868		21701.3	0.163198	0.206455	0.79048	0.429247	0.998504
1978	SPD_0869		1.49209	-4.03042	3.77913	-1.06649	0.2862	NA
972	SPD_0870		3401.53	0.0266207	0.166317	0.16006	0.872834	0.998504
973	SPD_0871		2216.35	0.0992204	0.177497	0.558997	0.576164	0.998504
974	SPD_0872		3746.04	0.0407438	0.159473	0.255491	0.798344	0.998504
975	SPD_0873		4935.68	-0.149691	0.154424	-0.969354	0.332369	0.998504
976	SPD_0874	glmU	13125.4	0.0906744	0.152919	0.592956	0.55321	0.998504
977	SPD_0875		6054.24	0.0762463	0.15822	0.4819	0.629877	0.998504
978	SPD_0876		3221.2	-0.0233479	0.168945	-0.138198	0.890084	0.998504
979	SPD_0877	mtnN	7832.12	-0.0108627	0.151023	-0.0719277	0.942659	0.998504
980	SPD_0878		7364.39	-0.164517	0.213444	-0.770771	0.440843	0.998504
981	SPD_0879		2545.73	-0.0472347	0.164323	-0.28745	0.773768	0.998504
982	SPD_0880		5761.13	-0.211644	0.153076	-1.38261	0.166784	0.998504
983	SPD_0881		159.584	0.139269	0.400644	0.347613	0.728131	0.998504
984	SPD_0882		116.355	0.33958	0.456108	0.744517	0.456564	0.998504
985	SPD_0883		73.2655	0.459332	0.605805	0.758217	0.448321	0.998504
159	SPD_0884		162.309	0.783202	0.422046	1.85573	0.0634925	0.772227
986	SPD_0885	ccdA-2	1378.93	-0.0537523	0.196521	-0.273519	0.784454	0.998504
987	SPD_0886		1699.31	0.000802668	0.192918	0.00416067	0.99668	0.998504
988	SPD_0887		7877.12	0.105597	0.187936	0.561879	0.574199	0.998504
989	SPD_0888	lmb	5971.55	-0.0831774	0.189602	-0.438694	0.660883	0.998504
202	SPD_0889	phtD	7774.98	-0.326773	0.195508	-1.6714	0.0946418	0.908727
990	SPD_0890	phtE	16422	0.274767	0.208283	1.3192	0.187103	0.998504
991	SPD_0891		34.6137	-0.315734	0.787193	-0.401088	0.688355	0.998504
992	SPD_0892		111.548	-0.0218833	0.699358	-0.0312906	0.975038	0.998504
993	SPD_0893		120.631	0.254672	0.638427	0.398905	0.689963	0.998504
994	SPD_0894	pepT	7606.57	-0.0348002	0.213805	-0.162766	0.870703	0.998504
995	SPD_0895	hemH	130.817	0.0897972	0.586573	0.153088	0.878329	0.998504
996	SPD_0896	mscL	6365.66	-0.333409	0.244668	-1.3627	0.172977	0.998504
997	SPD_0897		148.315	-0.0709907	0.4252	-0.166959	0.867403	0.998504
234	SPD_0898		6238.47	-0.277427	0.178438	-1.55476	0.120004	0.980212
998	SPD_0899		10.1757	-0.512383	1.23984	-0.413265	0.679413	0.998504
999	SPD_0900	asd	7547.95	0.160512	0.163653	0.980808	0.326687	0.998504
1000	SPD_0901	dapA	4373.27	0.061274	0.171537	0.357206	0.720938	0.998504
1001	SPD_0902	trmE	4920.74	0.0935961	0.156688	0.597339	0.550281	0.998504
1002	SPD_0903	xylH	864.414	-0.261391	0.203623	-1.2837	0.199246	0.998504
1003	SPD_0904	tdk	3918.19	0.0166493	0.168115	0.0990349	0.921111	0.998504
1004	SPD_0905		2002.1	-0.225961	0.224128	-1.00818	0.313369	0.998504
1005	SPD_0906	prfA	8287.49	-0.022362	0.16125	-0.138679	0.889703	0.998504
1006	SPD_0907	hemK	2848.39	0.129189	0.187104	0.690468	0.4899	0.998504
129	SPD_0908		8347.12	0.309686	0.158637	1.95217	0.0509179	0.751733
1007	SPD_0909		5043.97	0.203599	0.177928	1.14428	0.252508	0.998504
196	SPD_0910	glyA	15258.6	0.279154	0.165187	1.68993	0.0910415	0.905217
1008	SPD_0911		6886.21	0.182298	0.19483	0.935682	0.349437	0.998504
1009	SPD_0912	pvaA	2751.54	0.00462533	0.210775	0.0219444	0.982492	0.998504
1010	SPD_0913		12942.4	0.373695	0.369946	1.01013	0.312431	0.998504
1011	SPD_0914	rumA-1	3799.72	0.236103	0.205356	1.14973	0.250257	0.998504
1012	SPD_0915		10417	-0.0186172	0.31671	-0.0587831	0.953125	0.998504
182	SPD_0916		3930.27	0.390483	0.224258	1.74123	0.0816439	0.872962
60	SPD_0917		1493.59	0.736503	0.298752	2.46526	0.0136912	0.448873
74	SPD_0918		2129.77	0.727752	0.313246	2.32326	0.0201653	0.521018
90	SPD_0919		118.616	1.09958	0.491411	2.23759	0.0252477	0.539913
1013	SPD_0920		135.696	0.803017	0.763596	1.05163	0.292971	0.998504
115	SPD_0921		1056.26	0.835938	0.402474	2.077	0.0378015	0.639668
149	SPD_0922		489.733	0.712058	0.375761	1.89498	0.0580954	0.758749
1014	SPD_0923		126.455	0.181102	0.39301	0.460808	0.644937	0.998504
84	SPD_0924		355.054	0.850228	0.376984	2.25534	0.0241118	0.532933
118	SPD_0925		612.981	0.583475	0.287409	2.03012	0.0423439	0.698316
1015	SPD_0926		1840.57	0.147262	0.239018	0.616116	0.537818	0.998504
1016	SPD_0927	nplT	753.643	0.275584	0.215288	1.28007	0.20052	0.998504
1017	SPD_0928		141.582	0.190423	0.388191	0.490541	0.623751	0.998504
1018	SPD_0929		139.712	-0.126833	0.404739	-0.31337	0.754	0.998504
85	SPD_0930		174.536	1.111	0.48796	2.27683	0.0227965	0.532933
27	SPD_0931		723.26	0.968915	0.302674	3.20118	0.00136864	0.0986434
1019	SPD_0932		417.677	0.463154	0.421003	1.10012	0.271279	0.998504
1020	SPD_0933		319.947	0.378295	0.436797	0.866065	0.386455	0.998504
1979	SPD_0934		0.252768	-1.46447	4.99575	-0.293144	0.769412	NA
1980	SPD_0935		1.75904	0.44378	3.06028	0.145013	0.884701	NA
1981	SPD_0936		1.23058	0.567688	3.4654	0.163816	0.869876	NA
1982	SPD_0937		2.00821	1.60386	2.86825	0.559176	0.576041	NA
181	SPD_0938		7.24107	3.10048	1.77381	1.74792	0.0804786	0.865263
1021	SPD_0939		283.873	-0.281901	0.395805	-0.712223	0.476327	0.998504
1022	SPD_0940		7.02641	0.00428785	1.42177	0.00301586	0.997594	0.998504
1023	SPD_0941		33.7605	0.320467	0.697547	0.45942	0.645932	0.998504
1024	SPD_0942		25.8222	1.03186	0.903645	1.14189	0.253499	0.998504
184	SPD_0943		44.5354	1.48762	0.858881	1.73204	0.0832658	0.875866
102	SPD_0944		28.0384	1.80365	0.834748	2.16071	0.0307176	0.586044
186	SPD_0945		48.5154	1.165	0.675856	1.72373	0.0847558	0.883432
203	SPD_0946		44.3293	1.0761	0.644132	1.67063	0.0947953	0.908727
1025	SPD_0947		42.2704	0.86812	0.70747	1.22708	0.219794	0.998504
1026	SPD_0948		48.8056	0.681851	0.640572	1.06444	0.287129	0.998504
1027	SPD_0949		38.9902	0.638233	0.666704	0.957296	0.338418	0.998504
1028	SPD_0950		109.624	0.290528	0.395563	0.734467	0.462664	0.998504
1029	SPD_0951		6.6778	0.503775	1.51562	0.332388	0.739597	0.998504
1030	SPD_0952		12989.5	-0.0856882	0.165202	-0.518687	0.603979	0.998504
1031	SPD_0953	ppc	36357.9	-0.0869649	0.153108	-0.567998	0.570037	0.998504
1032	SPD_0954		2403.25	-0.100709	0.172317	-0.58444	0.558924	0.998504
1033	SPD_0955		1160.36	-0.0950151	0.219255	-0.433354	0.664757	0.998504
1034	SPD_0956		1150.1	-0.16681	0.194863	-0.856036	0.391978	0.998504
1035	SPD_0957	dnaG	15223.4	0.0373243	0.165296	0.225802	0.821355	0.998504
1036	SPD_0958	rpoD	12803.5	0.0549379	0.157619	0.348549	0.727428	0.998504
1037	SPD_0959		4187.89	-0.00751369	0.158311	-0.0474615	0.962145	0.998504
1038	SPD_0960	cpoA	10300.3	-0.00884785	0.190482	-0.0464498	0.962952	0.998504
1039	SPD_0961		14776.3	-0.0121772	0.172844	-0.0704518	0.943834	0.998504
1040	SPD_0962		1131.57	-0.226501	0.192154	-1.17875	0.238498	0.998504
154	SPD_0963		1419.03	-0.364065	0.194134	-1.87533	0.0607468	0.766543
1041	SPD_0964		16313.4	-0.0178372	0.161343	-0.110555	0.911969	0.998504
1042	SPD_0965		3783.66	0.0235254	0.174392	0.134899	0.892692	0.998504
1043	SPD_0966		14.5847	-0.0927725	1.06022	-0.0875034	0.930271	0.998504
1044	SPD_0967	murA-1	15545.7	-0.00116807	0.180288	-0.00647891	0.994831	0.998504
1045	SPD_0968		6299.64	-0.0730452	0.15453	-0.472694	0.636431	0.998504
1046	SPD_0969		19516.2	0.0279888	0.153247	0.182639	0.855082	0.998504
1047	SPD_0970	map	15392.8	-0.0290346	0.151402	-0.191772	0.847921	0.998504
1048	SPD_0971		171.379	0.0544799	0.378703	0.143859	0.885612	0.998504
1049	SPD_0972		44.4753	-0.0353352	0.616444	-0.057321	0.954289	0.998504
1050	SPD_0973	pcrA	15502.4	-0.101835	0.158775	-0.641378	0.521277	0.998504
1051	SPD_0974		6419.56	-0.0351168	0.240344	-0.146111	0.883834	0.998504
1052	SPD_0975		66.0037	0.374057	0.559072	0.669068	0.503452	0.998504
1053	SPD_0976		4584.72	-0.0490135	0.246201	-0.199079	0.842201	0.998504
1054	SPD_0977		2290.63	-0.0259916	0.180062	-0.144348	0.885225	0.998504
1055	SPD_0978		2564.26	-0.182386	0.191402	-0.952898	0.340642	0.998504
1056	SPD_0979		12281.6	0.0609962	0.163719	0.372567	0.709471	0.998504
1057	SPD_0980	prs2	9546.58	-0.0244979	0.192018	-0.127581	0.89848	0.998504
1058	SPD_0981		577.307	0.305878	0.25933	1.17949	0.238202	0.998504
1059	SPD_0982		2486.96	-0.0641343	0.169823	-0.377653	0.705689	0.998504
1060	SPD_0983		3296.14	-0.0999374	0.172112	-0.580652	0.561475	0.998504
1061	SPD_0984		3473.5	-0.0956923	0.169882	-0.563286	0.57324	0.998504
1062	SPD_0985	pta	5747.41	-0.0928738	0.156759	-0.592463	0.553541	0.998504
1063	SPD_0986		224.374	0.170548	0.30049	0.567566	0.57033	0.998504
1064	SPD_0987		4602.18	-0.0346222	0.170974	-0.2025	0.839526	0.998504
1065	SPD_0988		1560.45	-0.102336	0.179518	-0.570061	0.568636	0.998504
1066	SPD_0989	rplU	31370.5	-0.112995	0.163031	-0.693087	0.488255	0.998504
1067	SPD_0990		26264.2	-0.0106206	0.160737	-0.0660742	0.947319	0.998504
1068	SPD_0991	rpmA	13136.5	-0.0516821	0.168618	-0.306504	0.759221	0.998504
1983	SPD_0992		0.981175	-0.0798035	4.47277	-0.0178421	0.985765	NA
1984	SPD_0993		1.22414	-0.643925	3.47013	-0.185562	0.852788	NA
1069	SPD_0994	ribF	1851.59	-0.0627789	0.183611	-0.341912	0.732417	0.998504
1070	SPD_0995		1790.01	-0.0465703	0.252753	-0.184252	0.853816	0.998504
1071	SPD_0996		5251.75	-0.0931218	0.175941	-0.529279	0.596612	0.998504
1072	SPD_0997	hup	24289.7	-0.273358	0.181866	-1.50307	0.13282	0.998504
1073	SPD_0998		13110.3	0.136145	0.182351	0.74661	0.455299	0.998504
1074	SPD_0999		4292.4	-0.0376052	0.17278	-0.217648	0.827703	0.998504
1075	SPD_1000		2310.23	-0.0481289	0.200099	-0.240525	0.809923	0.998504
1076	SPD_1001	ligA	12016.2	-0.00642062	0.15136	-0.0424196	0.966164	0.998504
1077	SPD_1002	pulA	23176.4	-0.0555493	0.157281	-0.353185	0.72395	0.998504
1985	SPD_1003		0	NA	NA	NA	NA	NA
1078	SPD_1004	gapN	5842.09	0.126756	0.237116	0.534575	0.592944	0.998504
1079	SPD_1005	glgB	1241.73	0.156069	0.23172	0.673521	0.500616	0.998504
1080	SPD_1006	glgC	1299.07	0.0827607	0.227731	0.363414	0.716295	0.998504
1081	SPD_1007	glgD	1158.7	-0.0132714	0.22903	-0.057946	0.953792	0.998504
1082	SPD_1008	glgA	1815.13	0.0920744	0.198773	0.463213	0.643212	0.998504
1083	SPD_1009	serB	94.8021	0.546961	0.437908	1.24903	0.211654	0.998504
1084	SPD_1010		977.104	-0.222778	0.231739	-0.961331	0.336386	0.998504
1085	SPD_1011		150.575	0.439111	0.388572	1.13006	0.25845	0.998504
1086	SPD_1012	eno	265023	-0.173691	0.170478	-1.01885	0.308275	0.998504
1087	SPD_1013		802.927	0.0903953	0.272241	0.332041	0.739858	0.998504
1088	SPD_1014		590.256	0.244822	0.256442	0.954687	0.339736	0.998504
1089	SPD_1015	rexB	9616.9	-0.148987	0.151433	-0.983853	0.325188	0.998504
1090	SPD_1016	rexA	14506.3	-0.180712	0.153083	-1.18049	0.237806	0.998504
235	SPD_1017		5038.51	-0.263771	0.168446	-1.5659	0.117371	0.980212
221	SPD_1018	iga	21633.9	0.317185	0.197422	1.60663	0.108135	0.952441
1091	SPD_1019		6369.48	-0.124586	0.174008	-0.715977	0.474006	0.998504
1092	SPD_1020	rnhB	5961.37	-0.117667	0.155693	-0.755761	0.449793	0.998504
1093	SPD_1021		17013	-0.160687	0.169118	-0.95015	0.342036	0.998504
1986	SPD_1022		2.22156	0.265302	2.83355	0.093629	0.925404	NA
1094	SPD_1023		500.915	0.0323309	0.289321	0.111747	0.911024	0.998504
1095	SPD_1024		2742.35	0.21503	0.17625	1.22003	0.222454	0.998504
1096	SPD_1025	lpdA	3676.85	0.233319	0.176704	1.3204	0.186703	0.998504
185	SPD_1026		2632.26	0.347119	0.200215	1.73373	0.0829654	0.875866
94	SPD_1027		2549.6	0.423425	0.19054	2.22223	0.0262677	0.54788
86	SPD_1028	acoA	2758.28	0.403746	0.177501	2.27462	0.022929	0.532933
1097	SPD_1029		10479.5	-0.143421	0.166165	-0.863124	0.388069	0.998504
1098	SPD_1030	pyrC	9281.68	-0.0514089	0.182989	-0.280941	0.778756	0.998504
1099	SPD_1031	mutX	1794.78	0.141341	0.179978	0.785323	0.432264	0.998504
1100	SPD_1032	ung	2094.29	-0.0492441	0.197021	-0.249944	0.802631	0.998504
1101	SPD_1033		491.964	-0.246302	0.445219	-0.553215	0.580116	0.998504
1102	SPD_1034		1041.69	-0.0643032	0.30736	-0.209211	0.834283	0.998504
1103	SPD_1035		12.5579	-1.36312	1.14963	-1.1857	0.235741	0.998504
1104	SPD_1036		13.4898	-1.12904	1.0523	-1.07293	0.283303	0.998504
87	SPD_1037		4748.83	-0.463873	0.205077	-2.26194	0.0237011	0.532933
1105	SPD_1038	phpA	13015.4	-0.228901	0.177438	-1.29003	0.19704	0.998504
1106	SPD_1039	ptsI	116538	0.0796289	0.15097	0.52745	0.597881	0.998504
1107	SPD_1040	ptsH	21664	-0.0529212	0.176931	-0.299106	0.764859	0.998504
15	SPD_1041	nrdH	4128.79	-0.801608	0.203499	-3.93913	8.17786e-05	0.0106094
50	SPD_1042	nrdE	55826.6	-0.423065	0.165388	-2.55801	0.0105274	0.401691
168	SPD_1043	nrdF	26032.7	-0.313862	0.174157	-1.80218	0.0715176	0.82351
1108	SPD_1044	lacR2	2836.54	-0.137617	0.193249	-0.712124	0.476388	0.998504
1109	SPD_1045		5.8906	-0.0430868	1.6483	-0.0261402	0.979146	0.998504
1110	SPD_1046	lacG-2	64.2787	0.263246	0.555326	0.474039	0.635472	0.998504
1111	SPD_1047	lacE-2	194.141	0.0175698	0.351275	0.0500171	0.960109	0.998504
1112	SPD_1048	lacF-2	15.9664	-0.278543	0.964156	-0.288898	0.77266	0.998504
1113	SPD_1049	lacT	64.2373	-0.442372	0.51039	-0.866734	0.386088	0.998504
1114	SPD_1050	lacD	1060.26	-0.244443	0.22226	-1.09981	0.271416	0.998504
1115	SPD_1051	lacC	734.947	-0.145631	0.219204	-0.664365	0.506457	0.998504
1116	SPD_1052	lacB	521.049	-0.00273547	0.238941	-0.0114483	0.990866	0.998504
1117	SPD_1053	lacA	321.763	-0.0199665	0.2797	-0.0713853	0.943091	0.998504
1118	SPD_1054		29.9557	0.0829398	0.736233	0.112654	0.910305	0.998504
1987	SPD_1055		4.27822	-0.874471	1.83613	-0.476259	0.63389	NA
1119	SPD_1056		17.1365	-0.0664105	1.04627	-0.0634733	0.94939	0.998504
1120	SPD_1057		7.53349	0.00767367	1.38933	0.00552329	0.995593	0.998504
1121	SPD_1058		30.7693	0.254892	0.720512	0.353765	0.723515	0.998504
1988	SPD_1059		0.475638	2.37463	4.89658	0.484956	0.627708	NA
1122	SPD_1060	lepA	25413.7	-0.0359744	0.153062	-0.235031	0.814184	0.998504
1123	SPD_1061		6686.15	-0.00512518	0.158398	-0.0323563	0.974188	0.998504
1124	SPD_1062	recN	13952.3	0.00470031	0.149508	0.0314385	0.97492	0.998504
1125	SPD_1063		2437.32	-0.0530554	0.173828	-0.305218	0.7602	0.998504
1126	SPD_1064		5691.39	0.087879	0.16523	0.53186	0.594823	0.998504
1127	SPD_1065	ispA	5760.71	0.0896515	0.177793	0.504246	0.614089	0.998504
1128	SPD_1066	xseB	837.856	0.0732006	0.200333	0.365395	0.714817	0.998504
1129	SPD_1067	xseA	7852.4	0.0536613	0.151862	0.353356	0.723822	0.998504
1130	SPD_1068	udk	4076.42	0.0533768	0.17939	0.297546	0.766049	0.998504
1131	SPD_1069		2760.69	0.0205316	0.162573	0.126291	0.899501	0.998504
71	SPD_1070	truB	2316.08	0.43663	0.184386	2.36802	0.0178836	0.491276
61	SPD_1071		1854.36	0.718741	0.289626	2.48162	0.0130788	0.448873
20	SPD_1072		1756.37	0.845219	0.242318	3.48805	0.00048655	0.0473413
1132	SPD_1073		316.795	0.013863	0.315146	0.043989	0.964913	0.998504
1133	SPD_1074		6.02154	-1.93174	1.59716	-1.20948	0.226478	0.998504
1134	SPD_1075		1046.69	-0.249896	0.217823	-1.14724	0.251281	0.998504
1135	SPD_1076	srtA	4856.98	-0.149602	0.189996	-0.787393	0.431052	0.998504
1136	SPD_1077	gyrA	25895.9	-0.0174283	0.153407	-0.113608	0.909549	0.998504
1137	SPD_1078	ldh	113746	-0.185722	0.162003	-1.14641	0.251627	0.998504
109	SPD_1079		7754.67	0.48682	0.231118	2.10637	0.035172	0.616876
62	SPD_1080		2645.26	0.625035	0.255708	2.44433	0.014512	0.448873
173	SPD_1081		285.961	0.613602	0.344343	1.78195	0.0747579	0.846353
1138	SPD_1082		209.646	0.314032	0.346806	0.905496	0.365203	0.998504
1139	SPD_1083	vicX	6637.54	0.041063	0.15746	0.260783	0.79426	0.998504
1140	SPD_1084		12170.6	0.0354305	0.159049	0.222765	0.823718	0.998504
1141	SPD_1085		5606.63	0.0915942	0.165064	0.554901	0.578962	0.998504
1142	SPD_1086	mutY	6310.21	0.103302	0.189138	0.54617	0.584949	0.998504
1143	SPD_1087	fhs	7592.51	-0.0209591	0.170972	-0.122588	0.902433	0.998504
1144	SPD_1088	coaB	2595.06	0.227811	0.221012	1.03076	0.302653	0.998504
1145	SPD_1089	coaC	2739.51	0.131714	0.241932	0.544425	0.586149	0.998504
1146	SPD_1090		4314.28	0.0307947	0.212667	0.144802	0.884867	0.998504
1147	SPD_1091		1266.18	-0.243098	0.195348	-1.24444	0.213339	0.998504
1148	SPD_1092		1486.32	-0.257485	0.20057	-1.28377	0.199223	0.998504
1149	SPD_1093		3454.34	-0.0497003	0.160125	-0.310384	0.756269	0.998504
1150	SPD_1094		751.713	-0.062582	0.217732	-0.287427	0.773785	0.998504
1151	SPD_1095		878.604	-0.199553	0.198647	-1.00456	0.31511	0.998504
1152	SPD_1096	uvrB	4879.59	0.0352721	0.187	0.188621	0.85039	0.998504
1153	SPD_1097		1408.57	0.206072	0.200224	1.02921	0.303382	0.998504
1154	SPD_1098		32121.2	-0.358348	0.264965	-1.35243	0.176237	0.998504
1155	SPD_1099		14708.1	-0.227152	0.270024	-0.841229	0.400219	0.998504
1156	SPD_1100	zwf	18238.8	0.0695964	0.172105	0.404384	0.685931	0.998504
1157	SPD_1101	ftsY	10541.6	-0.122908	0.156082	-0.787459	0.431013	0.998504
1158	SPD_1102		4776.56	-0.189095	0.165515	-1.14247	0.25326	0.998504
1159	SPD_1103		4898.55	-0.14355	0.167545	-0.856788	0.391562	0.998504
1160	SPD_1104	smc	16427	-0.0203326	0.160306	-0.126837	0.89907	0.998504
1161	SPD_1105	rnc	1099.23	-0.0225845	0.193998	-0.116416	0.907322	0.998504
1162	SPD_1106		66.7235	-0.181973	0.642534	-0.283212	0.777014	0.998504
1163	SPD_1107	guaC	7218.24	0.123333	0.195513	0.630817	0.52816	0.998504
1164	SPD_1108		467.795	-0.0466012	0.268228	-0.173737	0.862072	0.998504
1165	SPD_1109		565.319	0.248356	0.313977	0.790999	0.428945	0.998504
1166	SPD_1110		191.824	-0.100585	0.332803	-0.302234	0.762473	0.998504
1167	SPD_1111		277.143	0.115864	0.292889	0.395589	0.692408	0.998504
1168	SPD_1112		538.424	-0.0814005	0.240896	-0.337907	0.735433	0.998504
1169	SPD_1113		964.675	0.116287	0.258693	0.449517	0.653059	0.998504
1989	SPD_1114		1.24683	1.98179	3.47882	0.569672	0.5689	NA
1170	SPD_1115	leuB	1982.38	0.0586511	0.213189	0.275114	0.783229	0.998504
1171	SPD_1116	leuA	2754.41	0.0176443	0.175226	0.100695	0.919793	0.998504
1172	SPD_1117		1507.33	-0.152676	0.176101	-0.866977	0.385954	0.998504
1173	SPD_1118	cutC	8709.58	-0.00552796	0.15146	-0.0364977	0.970885	0.998504
1174	SPD_1119		4322.35	-0.0403445	0.175632	-0.22971	0.818317	0.998504
1175	SPD_1120	topA	19900.2	0.0537011	0.182686	0.293953	0.768794	0.998504
218	SPD_1121		1755.51	0.628976	0.389261	1.61582	0.106133	0.947409
1176	SPD_1122		145.477	0.175332	0.359323	0.487951	0.625585	0.998504
1177	SPD_1123	licC	7721.04	-0.136322	0.159674	-0.853753	0.393242	0.998504
1178	SPD_1124	licB	13139.4	-0.0469844	0.152609	-0.307874	0.758178	0.998504
1179	SPD_1125	pck	7654.68	-0.125168	0.161169	-0.776625	0.43738	0.998504
1180	SPD_1126		12582.7	0.00356771	0.18548	0.0192351	0.984654	0.998504
1181	SPD_1127	ispD	6381.2	-0.132092	0.181168	-0.729111	0.465934	0.998504
1182	SPD_1128		6160.56	-0.0559534	0.156265	-0.358067	0.720293	0.998504
1183	SPD_1129	licD1	2753.51	-0.126556	0.194195	-0.651698	0.514596	0.998504
1184	SPD_1130	licD2	4212.47	-0.0437309	0.176772	-0.247386	0.804609	0.998504
1185	SPD_1131	carB	44102.3	0.15844	0.150355	1.05377	0.291989	0.998504
1186	SPD_1132	carA	14737.9	0.111179	0.19642	0.566026	0.571376	0.998504
1187	SPD_1133	pyrB	11539.9	-0.024565	0.22426	-0.109538	0.912776	0.998504
1188	SPD_1134	pyrR	5198.94	-0.222925	0.2962	-0.752617	0.45168	0.998504
1189	SPD_1135	nth	5049.06	0.0638268	0.199705	0.319606	0.749267	0.998504
1190	SPD_1136		2617.36	-0.0547436	0.177147	-0.309029	0.7573	0.998504
1191	SPD_1137		742.189	-0.212053	0.28572	-0.74217	0.457984	0.998504
1192	SPD_1138	htpX	21487.2	0.010705	0.186233	0.0574814	0.954162	0.998504
1193	SPD_1139	lemA	9216.84	-0.103333	0.166987	-0.618808	0.536043	0.998504
1194	SPD_1140	gidB	2969.07	-0.0961094	0.185464	-0.518211	0.604311	0.998504
1195	SPD_1141	uraA	13545.2	0.0982154	0.193353	0.507959	0.611482	0.998504
1196	SPD_1142	ffh	12457.3	-0.00826908	0.154132	-0.0536492	0.957215	0.998504
1197	SPD_1143		1242.42	0.0672362	0.203897	0.329756	0.741585	0.998504
1198	SPD_1144		747.408	0.202819	0.26471	0.766191	0.443563	0.998504
1199	SPD_1145		5300.27	-0.0294271	0.188006	-0.156522	0.875621	0.998504
1200	SPD_1146		4549.93	-0.0562785	0.16193	-0.347548	0.72818	0.998504
1201	SPD_1147		240.22	-0.114784	0.287949	-0.398627	0.690168	0.998504
1202	SPD_1148	rplS	83719.4	-0.153917	0.17389	-0.885141	0.376081	0.998504
1203	SPD_1149	crcB1	1410.05	0.0213283	0.198922	0.107219	0.914615	0.998504
1204	SPD_1150	crcB2	952.718	0.123774	0.232315	0.532784	0.594183	0.998504
1205	SPD_1151		108.187	-0.254219	0.410044	-0.619979	0.535272	0.998504
1206	SPD_1152	fld	6477.66	0.0104628	0.162474	0.0643967	0.948654	0.998504
1207	SPD_1153		4934.87	-0.0902893	0.163483	-0.552285	0.580753	0.998504
1208	SPD_1154	rpmE	52962.4	-0.267714	0.186712	-1.43383	0.15162	0.998504
1209	SPD_1155		114.056	0.0772452	0.40678	0.189894	0.849392	0.998504
1210	SPD_1156		368.858	-0.284377	0.307286	-0.925446	0.354734	0.998504
1211	SPD_1157		70.6084	0.262758	0.509894	0.515318	0.606331	0.998504
1212	SPD_1158	gdhA	47682.5	-0.246807	0.216163	-1.14176	0.253552	0.998504
1213	SPD_1159		676.687	-0.146718	0.231634	-0.633403	0.52647	0.998504
1214	SPD_1160		3889.83	-0.159266	0.172321	-0.924238	0.355362	0.998504
1215	SPD_1161		59.7626	0.400021	0.552734	0.723713	0.469242	0.998504
1216	SPD_1162		92.4304	0.680864	0.465527	1.46257	0.143586	0.998504
53	SPD_1163		160.628	0.868821	0.340916	2.54849	0.010819	0.404876
1217	SPD_1164	cdd-2	141.493	0.543424	0.442544	1.22795	0.219465	0.998504
147	SPD_1165		619.757	0.639364	0.33612	1.90219	0.0571468	0.756515
25	SPD_1166		2070.82	0.926179	0.282192	3.28209	0.00103039	0.0802058
28	SPD_1167		2288.05	1.05111	0.330109	3.18413	0.00145192	0.100909
24	SPD_1168		716.876	1.04115	0.315405	3.30099	0.000963452	0.0781199
39	SPD_1169		715.113	0.873766	0.316576	2.76006	0.00577915	0.288365
175	SPD_1170		1800.4	0.6021	0.341527	1.76296	0.0779065	0.861398
116	SPD_1171		475.031	0.699441	0.342242	2.04371	0.0409826	0.681641
40	SPD_1172	nanE-2	196.362	1.08348	0.396452	2.73294	0.00627724	0.305388
155	SPD_1173		254.317	0.663904	0.354763	1.8714	0.0612895	0.766543
1990	SPD_1174		1.96542	1.56628	2.88277	0.543323	0.586907	NA
1218	SPD_1175		726.809	0.330902	0.355238	0.931493	0.351599	0.998504
1219	SPD_1176		527.091	0.551293	0.363788	1.51542	0.129666	0.998504
110	SPD_1177		695.027	0.865495	0.409391	2.1141	0.0345065	0.616876
187	SPD_1178		797.742	0.695668	0.404748	1.71877	0.0856571	0.883432
236	SPD_1179		1277.29	0.536441	0.345178	1.5541	0.120161	0.980212
1220	SPD_1180		23.22	-0.0901036	0.891002	-0.101126	0.91945	0.998504
1221	SPD_1181		12.2628	0.677493	1.36877	0.494965	0.620625	0.998504
1222	SPD_1182		21.4762	-0.26419	0.943328	-0.280062	0.77943	0.998504
1223	SPD_1183		10.5047	-0.114969	1.54077	-0.0746179	0.940519	0.998504
1991	SPD_1184		2.95381	-1.0633	2.45793	-0.4326	0.665306	NA
1224	SPD_1185		6.93802	-0.663097	1.45565	-0.455533	0.648726	0.998504
1992	SPD_1186		1.48464	2.29294	3.27163	0.700854	0.483394	NA
1225	SPD_1187	rplL	65795.6	0.00114564	0.153399	0.00746839	0.994041	0.998504
1226	SPD_1188	rplJ	87882.5	-0.0423737	0.154728	-0.273859	0.784193	0.998504
1993	SPD_1189		1.00257	-0.0228247	3.77115	-0.00605245	0.995171	NA
1227	SPD_1190		4772.81	0.340959	0.249687	1.36555	0.172082	0.998504
1228	SPD_1191		3450.57	0.259732	0.20835	1.24662	0.212539	0.998504
1229	SPD_1192		3283.31	0.241598	0.202164	1.19506	0.232064	0.998504
1230	SPD_1193	msrAB1	12379	0.149359	0.191143	0.781401	0.434566	0.998504
1231	SPD_1194	thrB	10035.7	0.143175	0.206336	0.693891	0.487751	0.998504
1232	SPD_1195	hom	11905.3	0.0233694	0.198952	0.117463	0.906493	0.998504
1233	SPD_1196	mecA	6823.84	-0.176232	0.162783	-1.08262	0.278976	0.998504
1234	SPD_1197		6930.32	-0.0984189	0.197793	-0.497585	0.618776	0.998504
1235	SPD_1198		8219.9	0.14524	0.17186	0.845108	0.398051	0.998504
1236	SPD_1199		5424.91	0.211657	0.18362	1.15269	0.249039	0.998504
1237	SPD_1200		4838.15	0.106152	0.182561	0.581456	0.560933	0.998504
1238	SPD_1201	licD3	5303.05	0.0178304	0.164539	0.108365	0.913706	0.998504
1239	SPD_1202	psr	6582.73	-0.0068177	0.153685	-0.0443615	0.964616	0.998504
1240	SPD_1203		6222.11	0.0739982	0.158831	0.465893	0.641292	0.998504
1241	SPD_1204	aroK	2749.03	0.0805766	0.165593	0.486595	0.626545	0.998504
1242	SPD_1205	aroA	8207.68	0.0435435	0.161424	0.269745	0.787356	0.998504
1243	SPD_1206		3554.62	-0.0936311	0.168868	-0.554463	0.579262	0.998504
1244	SPD_1207	tyrA	10663.1	-0.072276	0.157531	-0.458805	0.646375	0.998504
1245	SPD_1208	aroC	11883	-0.0324223	0.171325	-0.189244	0.849901	0.998504
1246	SPD_1209	aroB	7647.08	-0.0355365	0.186202	-0.190849	0.848644	0.998504
1247	SPD_1210	aroE	8067.92	-0.0480814	0.174907	-0.274897	0.783396	0.998504
1248	SPD_1211	aroD	7449.9	-0.0930913	0.173125	-0.537711	0.590777	0.998504
1249	SPD_1212		14332.7	0.0272992	0.173912	0.156971	0.875268	0.998504
1250	SPD_1213		140.287	0.155318	0.365839	0.424554	0.671162	0.998504
1251	SPD_1214		66.4507	-0.114683	0.503991	-0.22755	0.819996	0.998504
1252	SPD_1215	amy	4218.64	0.416809	0.315417	1.32145	0.18635	0.998504
1253	SPD_1216	alaS	32663.4	-0.142138	0.215265	-0.660291	0.509067	0.998504
1254	SPD_1217		4608.14	-0.117036	0.219978	-0.532035	0.594702	0.998504
1255	SPD_1218	potD	9025.05	-0.0162545	0.153995	-0.105552	0.915938	0.998504
1256	SPD_1219	potC	4558.42	0.00158316	0.164711	0.00961175	0.992331	0.998504
1257	SPD_1220	potH	4733.85	0.032174	0.155998	0.206246	0.836599	0.998504
1258	SPD_1221	potA	8911.48	0.0448867	0.154224	0.291049	0.771014	0.998504
1259	SPD_1222	murB	5645.23	0.0672747	0.171215	0.392925	0.694375	0.998504
1260	SPD_1223		3965.31	-0.131656	0.162517	-0.810107	0.417879	0.998504
1261	SPD_1224	budA	3168.07	0.0382131	0.190732	0.20035	0.841207	0.998504
1262	SPD_1225		1349.07	0.244483	0.258629	0.945304	0.344504	0.998504
1263	SPD_1226		2072.62	0.071926	0.167686	0.428934	0.667971	0.998504
1264	SPD_1227		16261.5	-0.0148225	0.160063	-0.0926041	0.926218	0.998504
1265	SPD_1228		19728.8	0.0540206	0.154423	0.349823	0.726472	0.998504
1266	SPD_1229		19963.7	0.0695286	0.166557	0.417447	0.676351	0.998504
1267	SPD_1230		17961.7	0.135855	0.15191	0.894312	0.371155	0.998504
1268	SPD_1231		21898.5	0.101658	0.147271	0.690279	0.490019	0.998504
1269	SPD_1232		14107.5	-0.00272336	0.152309	-0.0178805	0.985734	0.998504
1270	SPD_1233		2967.95	0.0159825	0.170136	0.0939394	0.925157	0.998504
1271	SPD_1234		2128.84	0.0545187	0.191257	0.285055	0.775602	0.998504
1272	SPD_1235		416.025	0.0739307	0.299654	0.24672	0.805125	0.998504
1273	SPD_1236	spx	4291	-0.147946	0.17887	-0.827115	0.408172	0.998504
1274	SPD_1237		6732.04	-0.0145684	0.15551	-0.0936818	0.925362	0.998504
1275	SPD_1238		8873.76	0.0589377	0.160612	0.366957	0.713651	0.998504
1276	SPD_1239		7870.96	0.0707715	0.1599	0.442599	0.658056	0.998504
1277	SPD_1240		13066.2	0.0693838	0.151945	0.456637	0.647932	0.998504
1278	SPD_1241		6038.66	-0.122637	0.185784	-0.660105	0.509186	0.998504
1279	SPD_1242		4796.24	-0.00555006	0.167457	-0.0331432	0.97356	0.998504
1280	SPD_1243	lgt	9592.17	0.0104192	0.153123	0.0680449	0.94575	0.998504
1281	SPD_1244	hprK	12069.4	-0.0347766	0.161707	-0.21506	0.829721	0.998504
99	SPD_1245	rpsU	9676.3	-0.399609	0.18331	-2.17996	0.0292604	0.575159
1282	SPD_1246	nagB	33874.9	0.0329547	0.14946	0.220492	0.825488	0.998504
1283	SPD_1247	queA	6948.72	-0.0212856	0.210536	-0.101102	0.919469	0.998504
1284	SPD_1248		1291.58	-0.126824	0.2056	-0.616849	0.537334	0.998504
1285	SPD_1249		3372.9	0.0145942	0.200922	0.0726359	0.942096	0.998504
1286	SPD_1250	nadE	5191.4	0.0571698	0.189899	0.301055	0.763373	0.998504
1287	SPD_1251	pncB	8552.1	0.00729828	0.213569	0.0341728	0.972739	0.998504
1288	SPD_1252		256.043	0.352936	0.419012	0.842305	0.399617	0.998504
1994	SPD_1253		3.19937	0.637812	2.04603	0.311732	0.755244	NA
1289	SPD_1254		140.454	0.479844	0.468781	1.0236	0.306025	0.998504
1290	SPD_1255		174.742	0.49673	0.435929	1.13947	0.254506	0.998504
1291	SPD_1256		2533.98	0.144909	0.185447	0.781407	0.434563	0.998504
1995	SPD_1257		0.247865	-1.45023	4.99677	-0.290233	0.771638	NA
1292	SPD_1258		15843.1	0.163069	0.166668	0.978404	0.327875	0.998504
1293	SPD_1259		1107.18	-0.180774	0.190739	-0.947754	0.343255	0.998504
1294	SPD_1260		1980.54	-0.157025	0.181669	-0.864347	0.387397	0.998504
1295	SPD_1261		6.37398	0.881048	1.56312	0.563645	0.572996	0.998504
1296	SPD_1262		728.363	-0.184961	0.282683	-0.654306	0.512914	0.998504
1297	SPD_1263		51.8993	0.733086	0.587679	1.24743	0.212242	0.998504
137	SPD_1264		55.3197	1.08202	0.564553	1.91659	0.0552901	0.755311
1298	SPD_1265		11.9049	0.98522	1.12612	0.874878	0.38164	0.998504
1299	SPD_1266		22.9583	1.19053	0.856875	1.38938	0.164716	0.998504
138	SPD_1267		50.3885	1.42191	0.743142	1.91337	0.0557004	0.755311
1300	SPD_1268		7.07333	1.09222	1.48804	0.734	0.462949	0.998504
1301	SPD_1269		6.82547	1.26075	1.52811	0.825037	0.409351	0.998504
1996	SPD_1270		2.02186	-0.688398	2.92542	-0.235316	0.813964	NA
1997	SPD_1271		0	NA	NA	NA	NA	NA
1302	SPD_1272		16.6402	0.0300337	0.979771	0.0306537	0.975546	0.998504
1998	SPD_1273		3.48227	-0.867405	1.93303	-0.448729	0.653627	NA
1303	SPD_1274	guaA	31257.1	-0.0138968	0.155224	-0.0895272	0.928663	0.998504
1999	SPD_1275		1.23418	-2.0213	3.53226	-0.572241	0.567159	NA
1304	SPD_1276		2726.72	-0.111721	0.16307	-0.685112	0.493273	0.998504
1305	SPD_1277		2360.07	-0.0838272	0.18023	-0.465111	0.641852	0.998504
1306	SPD_1278	cppA	2797.34	-0.176818	0.202821	-0.871793	0.383321	0.998504
1307	SPD_1279		1140.45	-0.0798874	0.197511	-0.40447	0.685867	0.998504
1308	SPD_1280		1209.66	-0.190704	0.193841	-0.983817	0.325206	0.998504
1309	SPD_1281		381.675	-0.0897953	0.248815	-0.360892	0.71818	0.998504
1310	SPD_1282		498.129	-0.316431	0.226691	-1.39587	0.162754	0.998504
1311	SPD_1283		391.877	-0.247268	0.256048	-0.96571	0.334189	0.998504
2000	SPD_1284		0.475638	2.37463	4.89658	0.484956	0.627708	NA
1312	SPD_1285	def	9688.28	-0.175254	0.159298	-1.10017	0.271258	0.998504
1313	SPD_1286		6074.14	-0.206613	0.196629	-1.05077	0.293362	0.998504
1314	SPD_1287	trxB	8255.4	0.0133072	0.176876	0.0752347	0.940028	0.998504
1315	SPD_1288		1085.96	-0.229114	0.206187	-1.11119	0.266485	0.998504
1316	SPD_1289		8274.83	-0.0988533	0.173978	-0.568194	0.569904	0.998504
1317	SPD_1290		8192.57	-0.0429297	0.200675	-0.213926	0.830605	0.998504
1318	SPD_1291		2316.05	-0.162322	0.183178	-0.88614	0.375542	0.998504
1319	SPD_1292	ogt	2382.38	-0.0109646	0.205064	-0.053469	0.957358	0.998504
1320	SPD_1293		2034.9	-0.00846154	0.228019	-0.037109	0.970398	0.998504
1321	SPD_1294		4144.71	0.00331446	0.183636	0.018049	0.9856	0.998504
1322	SPD_1295		14509.3	-0.131819	0.156067	-0.84463	0.398318	0.998504
211	SPD_1296		6049.86	0.318198	0.192604	1.65208	0.0985174	0.920311
75	SPD_1297		12565.6	0.392787	0.169085	2.32301	0.0201787	0.521018
1323	SPD_1298	nox	53487.4	-0.0129172	0.157623	-0.0819501	0.934686	0.998504
2001	SPD_1299		1.99018	0.703333	2.86695	0.245324	0.806205	NA
1324	SPD_1300		765.329	0.00513878	0.2567	0.0200186	0.984029	0.998504
1325	SPD_1301		495.976	-0.0662344	0.245098	-0.270236	0.786978	0.998504
1326	SPD_1302		1313.49	-0.0399417	0.21651	-0.184479	0.853637	0.998504
197	SPD_1303		2911.86	-0.295881	0.17466	-1.69404	0.0902579	0.905217
1327	SPD_1304	glyS	25350.4	-0.122459	0.168362	-0.727358	0.467006	0.998504
1328	SPD_1305	glyQ	9187.48	-0.0326468	0.157909	-0.206745	0.836209	0.998504
1329	SPD_1306		2181.44	-0.197753	0.179308	-1.10287	0.270085	0.998504
1330	SPD_1307		2230.99	-0.101103	0.195794	-0.516377	0.605591	0.998504
1331	SPD_1308		5460.92	0.0677393	0.154353	0.43886	0.660763	0.998504
1332	SPD_1309	pgdA	14099.2	0.0278247	0.152773	0.182131	0.85548	0.998504
237	SPD_1310		1682.71	0.282594	0.181321	1.55853	0.119109	0.980212
1333	SPD_1311		5795.75	-0.0822753	0.154429	-0.532772	0.594192	0.998504
1334	SPD_1312		9081.37	-0.078803	0.154608	-0.509694	0.610266	0.998504
1335	SPD_1313		12.1653	-0.843364	1.40096	-0.601991	0.54718	0.998504
2002	SPD_1314		0	NA	NA	NA	NA	NA
2003	SPD_1315		0	NA	NA	NA	NA	NA
1336	SPD_1316		130.48	-0.040172	0.380097	-0.105689	0.915829	0.998504
1337	SPD_1317		95.9355	-0.337663	0.434548	-0.777045	0.437132	0.998504
1338	SPD_1318	tuf	575722	-0.106173	0.160561	-0.661268	0.508441	0.998504
1339	SPD_1319		217.798	-0.25311	0.353225	-0.716567	0.473641	0.998504
1340	SPD_1320		38579.4	-0.125513	0.18147	-0.691648	0.489158	0.998504
2004	SPD_1321		5.44155	2.13574	1.96854	1.08494	0.277949	NA
1341	SPD_1322		5.9754	1.28082	1.66142	0.77092	0.440755	0.998504
2005	SPD_1323		0.507075	0.0371887	4.98928	0.00745371	0.994053	NA
2006	SPD_1324		3.37585	2.52597	2.30467	1.09602	0.273068	NA
2007	SPD_1325		0.766284	1.04908	4.88751	0.214646	0.830043	NA
1342	SPD_1326	pgm	40147.3	-0.166468	0.160341	-1.03821	0.299172	0.998504
1343	SPD_1327	bta	5825.32	-0.21938	0.168943	-1.29855	0.194098	0.998504
1344	SPD_1328	aatB	7298.15	-0.0229592	0.214439	-0.107066	0.914737	0.998504
1345	SPD_1329		3777.86	0.0205047	0.189673	0.108105	0.913912	0.998504
1346	SPD_1330		3426.7	0.0812653	0.185326	0.438499	0.661024	0.998504
1347	SPD_1331		11308.2	-0.0632841	0.197383	-0.320616	0.748502	0.998504
1348	SPD_1332		6467.84	-0.0558418	0.198685	-0.281057	0.778667	0.998504
1349	SPD_1333		13169	-0.161207	0.203112	-0.793684	0.427379	0.998504
1350	SPD_1334	atpC	35890.1	-0.181175	0.186316	-0.972411	0.330846	0.998504
1351	SPD_1335	atpD	110921	-0.0876016	0.191931	-0.456423	0.648086	0.998504
1352	SPD_1336	atpG	66705.8	-0.13329	0.161091	-0.827419	0.408	0.998504
1353	SPD_1337	atpA	90192.8	-0.0542107	0.164081	-0.330389	0.741106	0.998504
1354	SPD_1338	atpH	12387.9	-0.0854421	0.157656	-0.541952	0.587852	0.998504
1355	SPD_1339	atpF	21860.4	-0.157964	0.155885	-1.01334	0.310898	0.998504
1356	SPD_1340	atpB	35009.4	-0.0864184	0.153966	-0.561281	0.574606	0.998504
1357	SPD_1341	atpE	7745.58	-0.208143	0.162	-1.28483	0.198851	0.998504
1358	SPD_1342		752.103	0.00428033	0.353332	0.0121142	0.990335	0.998504
1359	SPD_1343		1561.13	-0.0788187	0.245254	-0.321376	0.747926	0.998504
1360	SPD_1344		629.884	-0.0468574	0.233645	-0.20055	0.841051	0.998504
1361	SPD_1345	greA	9285	-0.0159119	0.149902	-0.106148	0.915465	0.998504
1362	SPD_1346		30273.9	0.0710135	0.155897	0.455514	0.648739	0.998504
1363	SPD_1347		2414.35	0.116263	0.185089	0.628144	0.52991	0.998504
1364	SPD_1348		2702.83	0.0711386	0.188508	0.377378	0.705893	0.998504
1365	SPD_1349	murC	16310	0.054229	0.167029	0.324669	0.745432	0.998504
1366	SPD_1350		4607.66	0.124715	0.199534	0.625029	0.531952	0.998504
1367	SPD_1351		11732.4	0.044687	0.155852	0.286727	0.774321	0.998504
1368	SPD_1352		936.714	0.126295	0.193164	0.653822	0.513227	0.998504
1369	SPD_1353		643.401	0.0446583	0.227115	0.196633	0.844115	0.998504
1370	SPD_1354		40.4054	0.570018	0.69408	0.821257	0.4115	0.998504
1371	SPD_1355		114.519	0.566964	0.492353	1.15154	0.24951	0.998504
1372	SPD_1356		175.589	0.519779	0.467797	1.11112	0.266516	0.998504
1373	SPD_1357	aliB	2669.06	0.326156	0.341188	0.955943	0.339101	0.998504
1374	SPD_1358		13542.6	-0.208284	0.178842	-1.16463	0.244171	0.998504
1375	SPD_1359	murE	6060.71	-0.0884699	0.158938	-0.55663	0.57778	0.998504
1376	SPD_1360		3075.46	-0.266825	0.231105	-1.15456	0.248269	0.998504
1377	SPD_1361		2731.74	-0.142815	0.194333	-0.7349	0.4624	0.998504
1378	SPD_1362		2791.48	0.0405362	0.172152	0.235467	0.813846	0.998504
1379	SPD_1363	ppaC	16860.6	-0.0266469	0.200865	-0.132661	0.894462	0.998504
1380	SPD_1364		2165.85	-0.113995	0.214898	-0.53046	0.595793	0.998504
1381	SPD_1365		7448.66	-0.0462426	0.196941	-0.234804	0.814361	0.998504
1382	SPD_1366		4590.68	-0.00190833	0.201728	-0.00945992	0.992452	0.998504
1383	SPD_1367		15341.9	-0.11315	0.188995	-0.59869	0.54938	0.998504
1384	SPD_1368	rpsR	32209.3	-0.00897315	0.19698	-0.0455535	0.963666	0.998504
1385	SPD_1369	ssb	51779.5	-0.0190926	0.191891	-0.0994973	0.920743	0.998504
1386	SPD_1370	rpsF	26175.4	-0.113318	0.182739	-0.620108	0.535187	0.998504
1387	SPD_1371	asnS	30244.3	-0.100061	0.171803	-0.582415	0.560287	0.998504
1388	SPD_1372		3373.72	-0.118843	0.168604	-0.704864	0.480895	0.998504
1389	SPD_1373	aspC	20645.2	-0.0382844	0.175807	-0.217764	0.827613	0.998504
1390	SPD_1374		3646.15	-0.13659	0.185156	-0.737698	0.460698	0.998504
1391	SPD_1375		4992.52	-0.0893584	0.202846	-0.440524	0.659558	0.998504
1392	SPD_1376		516.043	0.313905	0.407038	0.771194	0.440592	0.998504
1393	SPD_1377		71.4857	0.930974	0.668836	1.39193	0.163943	0.998504
1394	SPD_1378		1862.99	-0.135296	0.173974	-0.777681	0.436757	0.998504
37	SPD_1379		517.818	-0.639058	0.227102	-2.81397	0.00489341	0.257367
1395	SPD_1380		7884.83	0.00759198	0.23219	0.0326972	0.973916	0.998504
1396	SPD_1381	def-2	1058.87	0.0644167	0.211413	0.304696	0.760597	0.998504
1397	SPD_1382		4154.58	0.235984	0.178569	1.32153	0.186326	0.998504
1398	SPD_1383		18262	0.23674	0.198365	1.19346	0.232691	0.998504
1	SPD_1384		3977.51	-4.0526	0.168978	-23.983	4.18392e-127	8.14191e-124
1399	SPD_1385		13365.9	-0.319459	0.237838	-1.34318	0.179214	0.998504
1400	SPD_1386		7211.91	-0.282499	0.206377	-1.36885	0.171046	0.998504
1401	SPD_1387	dapB	15904.1	-0.221432	0.179174	-1.23585	0.216514	0.998504
1402	SPD_1388		15619.3	-0.138204	0.152824	-0.904335	0.365818	0.998504
1403	SPD_1389		5342.81	-0.114555	0.171892	-0.666435	0.505133	0.998504
1404	SPD_1390		13283.6	-0.00512047	0.15763	-0.0324841	0.974086	0.998504
1405	SPD_1391		7001.08	0.0325608	0.166949	0.195035	0.845366	0.998504
1406	SPD_1392		7544.41	-0.0736472	0.191577	-0.384426	0.700663	0.998504
1407	SPD_1393		3819.22	-0.0304359	0.188238	-0.161688	0.871551	0.998504
1408	SPD_1394		13689.2	-0.185393	0.164337	-1.12813	0.259266	0.998504
1409	SPD_1395		12323.4	-0.136759	0.170338	-0.80287	0.42205	0.998504
1410	SPD_1396		11591.6	-0.169639	0.177476	-0.955841	0.339152	0.998504
1411	SPD_1397		6984.66	-0.107862	0.166791	-0.646692	0.517831	0.998504
1412	SPD_1398		11946.7	0.0327948	0.154488	0.212281	0.831888	0.998504
1413	SPD_1399	clpX	17807.2	-0.0422876	0.155294	-0.272307	0.785386	0.998504
1414	SPD_1400		2053.24	-0.0729671	0.175649	-0.415415	0.677838	0.998504
1415	SPD_1401	folA	10759.9	0.0221607	0.185911	0.119201	0.905116	0.998504
1416	SPD_1402		127349	-0.170058	0.173933	-0.977721	0.328212	0.998504
1417	SPD_1403	lytC	61708.7	-0.0419924	0.150488	-0.279043	0.780212	0.998504
1418	SPD_1404	tpiA	31665.2	0.0682697	0.157916	0.432316	0.665512	0.998504
1419	SPD_1405		5821.88	0.0243862	0.26611	0.0916395	0.926984	0.998504
1420	SPD_1406	metA	8399.65	-0.0408224	0.22494	-0.181481	0.85599	0.998504
1421	SPD_1407	apt	14441.3	-0.128362	0.23522	-0.545709	0.585266	0.998504
1422	SPD_1408		666.752	-0.0531455	0.216032	-0.246007	0.805677	0.998504
1423	SPD_1409		7058.79	-0.0154358	0.166115	-0.0929226	0.925965	0.998504
1424	SPD_1410		1375.18	-0.173028	0.181202	-0.954887	0.339635	0.998504
1425	SPD_1411		4496.83	-0.0410876	0.177591	-0.231361	0.817035	0.998504
1426	SPD_1412	codY	5380.56	-0.00681344	0.189755	-0.0359064	0.971357	0.998504
1427	SPD_1413		34431.8	0.0899679	0.332686	0.270429	0.78683	0.998504
55	SPD_1414		590.637	0.578242	0.230801	2.50537	0.0122324	0.432804
1428	SPD_1415		7990.32	0.0691057	0.157154	0.439733	0.66013	0.998504
1429	SPD_1416		11577.5	-0.0647695	0.206383	-0.313831	0.753649	0.998504
1430	SPD_1417		9029.74	-0.0536248	0.194696	-0.275428	0.782987	0.998504
164	SPD_1418	pepQ	10790.7	-0.31152	0.17033	-1.82892	0.0674122	0.799903
1431	SPD_1419		436.215	-0.299804	0.245374	-1.22182	0.221774	0.998504
1432	SPD_1420		73.6881	-0.0146635	0.487864	-0.0300564	0.976022	0.998504
2008	SPD_1421		0.500633	-2.45439	4.89228	-0.501686	0.615888	NA
1433	SPD_1422		1383.64	0.0715378	0.211923	0.337564	0.735691	0.998504
1434	SPD_1423		2983.94	0.0336405	0.208798	0.161115	0.872003	0.998504
1435	SPD_1424	truA	2228.48	-0.0471696	0.2134	-0.221039	0.825062	0.998504
124	SPD_1425		6888.65	0.318843	0.160567	1.98573	0.0470636	0.738594
1436	SPD_1426		11434.6	0.0386739	0.152127	0.254221	0.799325	0.998504
1437	SPD_1427	phnA	4767.05	0.100251	0.165126	0.607119	0.543772	0.998504
1438	SPD_1428	cmk	9047.56	-0.0973136	0.156028	-0.623695	0.532828	0.998504
1439	SPD_1429		4168.66	-0.11494	0.167794	-0.685008	0.493339	0.998504
1440	SPD_1430	fer	676.742	-0.31201	0.236466	-1.31947	0.187011	0.998504
1441	SPD_1431		7540.78	-0.125465	0.165712	-0.757124	0.448976	0.998504
1442	SPD_1432	galE-1	23202.7	-0.10175	0.19462	-0.522814	0.601104	0.998504
1443	SPD_1433		2899.03	-0.0274159	0.167072	-0.164096	0.869655	0.998504
1444	SPD_1434		1711.35	0.0688135	0.178308	0.385924	0.699553	0.998504
1445	SPD_1435		1051.59	0.122156	0.195998	0.623253	0.533118	0.998504
1446	SPD_1436		63046.2	-0.140388	0.243091	-0.577513	0.563593	0.998504
1447	SPD_1437		3898.57	-0.20137	0.181659	-1.1085	0.267644	0.998504
1448	SPD_1438		15520.6	0.0119824	0.155021	0.0772955	0.938388	0.998504
1449	SPD_1439	rpsO	53826.5	-0.196529	0.148739	-1.3213	0.186402	0.998504
1450	SPD_1440		10.057	0.14964	1.23505	0.121161	0.903563	0.998504
2009	SPD_1441		0.777629	3.07425	4.85391	0.633354	0.526502	NA
1451	SPD_1442		1542.09	-0.253529	0.216419	-1.17147	0.241409	0.998504
1452	SPD_1443		416.547	-0.272112	0.271489	-1.0023	0.3162	0.998504
1453	SPD_1444	thrS	20410.2	-0.187403	0.160171	-1.17002	0.241994	0.998504
1454	SPD_1445		1561.98	-0.0451373	0.208132	-0.216869	0.828311	0.998504
1455	SPD_1446		900.89	0.0984461	0.209855	0.469115	0.638987	0.998504
1456	SPD_1447		726.899	0.0827456	0.26646	0.310536	0.756153	0.998504
1457	SPD_1448		1652.79	-0.239554	0.176	-1.3611	0.173483	0.998504
1458	SPD_1449		5898.59	0.0392017	0.154194	0.254235	0.799314	0.998504
1459	SPD_1450		4334.37	-0.290788	0.255094	-1.13993	0.254317	0.998504
1460	SPD_1451		42.1839	-0.870598	0.687001	-1.26724	0.205068	0.998504
1461	SPD_1452		104.934	-0.291306	0.422697	-0.689161	0.490722	0.998504
1462	SPD_1453		36.2379	0.134542	0.673158	0.199867	0.841584	0.998504
1463	SPD_1454		174.294	-0.160418	0.351318	-0.456617	0.647946	0.998504
2010	SPD_1455		4.23308	-4.01981	2.34776	-1.71219	0.0868614	NA
1464	SPD_1456		7.20626	0.478239	1.41686	0.337534	0.735714	0.998504
1465	SPD_1457	dtd	2777.81	-0.205918	0.187925	-1.09575	0.273188	0.998504
1466	SPD_1458	relA	13814.4	-0.0688793	0.160899	-0.428091	0.668585	0.998504
1467	SPD_1459		2259.28	-0.0104879	0.182991	-0.0573138	0.954295	0.998504
151	SPD_1460	pepO	53076.2	-0.31059	0.164396	-1.88929	0.0588536	0.759623
9	SPD_1461	psaB	38389.5	-1.03294	0.164368	-6.28435	3.29224e-10	7.11855e-08
10	SPD_1462	psaC	42414.2	-1.01934	0.166777	-6.11201	9.83851e-10	1.91457e-07
7	SPD_1463		49334.4	-1.21599	0.155228	-7.83362	4.74034e-15	1.31781e-12
1468	SPD_1464	psaD	2373.67	0.226883	0.183196	1.23847	0.215542	0.998504
1469	SPD_1465		5022.14	0.122546	0.173233	0.707408	0.479313	0.998504
1470	SPD_1466		1086.12	0.0775778	0.193507	0.400904	0.688491	0.998504
1471	SPD_1467		2255.75	0.107422	0.168518	0.637453	0.52383	0.998504
1472	SPD_1468		43320.7	-0.0508857	0.224645	-0.226516	0.8208	0.998504
1473	SPD_1469		42.2319	-0.0601594	0.622204	-0.0966876	0.922974	0.998504
1474	SPD_1470		16.6727	-0.769583	0.950432	-0.809719	0.418102	0.998504
1475	SPD_1471		11.4538	0.888173	1.16905	0.759738	0.447411	0.998504
1476	SPD_1472	ileS	37478.1	-0.158507	0.180832	-0.876541	0.380736	0.998504
1477	SPD_1473		2466.85	-0.0820632	0.187216	-0.438334	0.661145	0.998504
1478	SPD_1474	divIVA	23628.6	-0.16075	0.152428	-1.0546	0.291607	0.998504
238	SPD_1475	ylmH	18029.1	-0.231988	0.149298	-1.55386	0.120218	0.980212
1479	SPD_1476	ylmG	4876.2	-0.0839672	0.164193	-0.511392	0.609077	0.998504
1480	SPD_1477	ylmF	17853.3	-0.0967613	0.151578	-0.638358	0.52324	0.998504
1481	SPD_1478	ylmE	15881.8	-0.099969	0.148538	-0.673019	0.500935	0.998504
1482	SPD_1479	ftsZ	53945.3	0.0206267	0.166061	0.124211	0.901148	0.998504
1483	SPD_1480	ftsA	39497.5	0.00910287	0.17824	0.0510707	0.959269	0.998504
1484	SPD_1481		8531.24	-0.146466	0.226688	-0.64611	0.518208	0.998504
1485	SPD_1482		2593.98	-0.129481	0.168572	-0.768107	0.442424	0.998504
1486	SPD_1483	murF	6030.99	-0.0422373	0.159711	-0.264461	0.791425	0.998504
1487	SPD_1484	ddlA	15928.3	-0.206995	0.217383	-0.95221	0.34099	0.998504
1488	SPD_1485	recR	6447.94	-0.084669	0.158427	-0.534435	0.593041	0.998504
1489	SPD_1486	penA	15078.8	-0.0399417	0.152031	-0.262721	0.792766	0.998504
1490	SPD_1487		5716.5	0.0580744	0.161889	0.358729	0.719798	0.998504
1491	SPD_1488		1076.82	0.0871084	0.201139	0.433076	0.664959	0.998504
1492	SPD_1489		507.456	0.194642	0.240362	0.809787	0.418063	0.998504
1493	SPD_1490		463.716	-0.0480333	0.232152	-0.206905	0.836084	0.998504
1494	SPD_1491		381.089	-0.149885	0.246616	-0.607765	0.543344	0.998504
1495	SPD_1492		427.073	-0.054	0.246894	-0.218717	0.82687	0.998504
1496	SPD_1493		1751.18	0.124619	0.195912	0.636095	0.524714	0.998504
1497	SPD_1494		1361.27	-0.0485241	0.219976	-0.220589	0.825413	0.998504
1498	SPD_1495		2991.52	0.217231	0.21622	1.00467	0.315054	0.998504
1499	SPD_1496		1999.44	0.12405	0.222	0.558784	0.576309	0.998504
1500	SPD_1497	nanE-1	249.663	0.127737	0.349175	0.365825	0.714495	0.998504
16	SPD_1498		40.7349	3.64596	0.948833	3.84257	0.00012175	0.0139368
13	SPD_1499	nanB	38.4767	3.84372	0.890423	4.31673	1.58356e-05	0.00237046
31	SPD_1500		14.1657	4.15967	1.38317	3.00736	0.00263529	0.165428
130	SPD_1501		10.9001	2.6432	1.34908	1.95926	0.0500818	0.751733
23	SPD_1502		22.5197	4.86356	1.45807	3.33562	0.000851089	0.0720096
95	SPD_1503		6.83758	4.71871	2.12741	2.21805	0.0265512	0.54788
1501	SPD_1504	nanA	2102.9	0.0895145	0.276101	0.324209	0.74578	0.998504
1502	SPD_1505		57.0418	0.504682	0.575528	0.876903	0.380539	0.998504
1503	SPD_1506		8094.78	0.782294	0.744427	1.05087	0.293319	0.998504
1504	SPD_1507	recG	20155	-0.0732554	0.209267	-0.350058	0.726295	0.998504
1505	SPD_1508	alr	10345.7	-0.0263342	0.18856	-0.13966	0.888929	0.998504
1506	SPD_1509	acpS	2148.53	-0.127537	0.198328	-0.643061	0.520184	0.998504
1507	SPD_1510		15985.7	-0.0402704	0.160528	-0.250862	0.801921	0.998504
1508	SPD_1511		13072	-0.0552726	0.150188	-0.368023	0.712856	0.998504
1509	SPD_1512	secA	50438.7	-0.0476173	0.153762	-0.309681	0.756804	0.998504
1510	SPD_1513		45.3103	-0.108281	0.593201	-0.182536	0.855162	0.998504
1511	SPD_1514		157.489	-0.214714	0.346551	-0.619575	0.535537	0.998504
1512	SPD_1515		123.115	-0.213157	0.414174	-0.514656	0.606793	0.998504
1513	SPD_1516		176.567	0.227903	0.331157	0.688202	0.491326	0.998504
1514	SPD_1517		54.8498	0.0134538	0.539876	0.0249202	0.980119	0.998504
1515	SPD_1518		941.465	0.116465	0.360263	0.323279	0.746484	0.998504
1516	SPD_1519		15945.4	-0.00216036	0.156867	-0.0137719	0.989012	0.998504
1517	SPD_1520		6097.43	0.0360329	0.161287	0.223408	0.823218	0.998504
1518	SPD_1521	dnaI	5664.4	-0.0242844	0.159245	-0.152497	0.878795	0.998504
1519	SPD_1522		5446.03	0.051872	0.159796	0.324613	0.745474	0.998504
1520	SPD_1523		1651.69	0.0467623	0.175353	0.266675	0.789719	0.998504
1521	SPD_1524		6226.97	-0.339149	0.692108	-0.490023	0.624117	0.998504
1522	SPD_1525		11491.1	-0.294662	0.850121	-0.346612	0.728883	0.998504
1523	SPD_1526		11892.1	-0.323931	0.774107	-0.418457	0.675613	0.998504
1524	SPD_1527		3793.4	0.0495218	0.174152	0.284361	0.776134	0.998504
1525	SPD_1528		2942.82	0.156702	0.178157	0.879574	0.37909	0.998504
1526	SPD_1529		14.296	0.586292	1.23688	0.474009	0.635494	0.998504
1527	SPD_1530		2887.2	-0.216089	0.171771	-1.258	0.208391	0.998504
1528	SPD_1531	scrK	916.357	-0.0663114	0.233711	-0.283732	0.776615	0.998504
1529	SPD_1532		381.669	-0.0757857	0.256834	-0.295076	0.767936	0.998504
2011	SPD_1533		2.03013	-1.55665	2.93981	-0.529507	0.596453	NA
1530	SPD_1534	scrB	1509.96	0.206486	0.280208	0.736901	0.461182	0.998504
1531	SPD_1535	scrR	1093.63	0.18488	0.276842	0.667816	0.504251	0.998504
1532	SPD_1536		23061.2	-0.183292	0.263696	-0.695089	0.487	0.998504
1533	SPD_1537	mvaS	15836.1	-0.315102	0.210477	-1.49708	0.134372	0.998504
1534	SPD_1538		1394.54	-0.196508	0.199118	-0.986896	0.323694	0.998504
198	SPD_1539		1915.6	-0.304654	0.181282	-1.68055	0.0928497	0.905217
1535	SPD_1540		2236.55	-0.106449	0.166869	-0.63792	0.523526	0.998504
1536	SPD_1541		3324.8	-0.0123507	0.171017	-0.0722193	0.942427	0.998504
1537	SPD_1542		34127.2	-0.0519423	0.16417	-0.316393	0.751704	0.998504
1538	SPD_1543		9324.07	-0.00439955	0.16589	-0.0265208	0.978842	0.998504
1539	SPD_1544	sun	6639.28	0.140894	0.156017	0.903064	0.366492	0.998504
1540	SPD_1545	fmt	3714.16	0.0552438	0.169741	0.32546	0.744833	0.998504
1541	SPD_1546	priA	8737.3	0.0734572	0.186456	0.393965	0.693607	0.998504
1542	SPD_1547		5453.84	-0.179686	0.156847	-1.14561	0.251955	0.998504
1543	SPD_1548	gmk	10688.9	-0.0399988	0.162831	-0.245647	0.805956	0.998504
1544	SPD_1549		31256.7	-0.0236973	0.180751	-0.131105	0.895692	0.998504
1545	SPD_1550		236.165	0.364632	0.353456	1.03162	0.302251	0.998504
1546	SPD_1551		229.707	0.0360862	0.319926	0.112795	0.910193	0.998504
1547	SPD_1552		6253.56	-0.0457984	0.246389	-0.185878	0.85254	0.998504
1548	SPD_1553		2905.62	-0.124032	0.244863	-0.506535	0.612481	0.998504
1549	SPD_1554		4099.35	-0.18562	0.166414	-1.11541	0.264673	0.998504
246	SPD_1555		4139.11	-0.267674	0.175287	-1.52707	0.126745	0.990692
1550	SPD_1556		5217.45	0.000416738	0.159498	0.00261282	0.997915	0.998504
1551	SPD_1557	nadD	7386.43	0.00325893	0.163993	0.0198723	0.984145	0.998504
1552	SPD_1558		3558.49	-0.160321	0.164537	-0.974378	0.329869	0.998504
1553	SPD_1559		10488.1	-0.00602896	0.161009	-0.0374449	0.97013	0.998504
1554	SPD_1560		4814.17	0.00138547	0.180934	0.00765731	0.99389	0.998504
1555	SPD_1561		8347.82	0.000567234	0.174119	0.00325774	0.997401	0.998504
1556	SPD_1562		1855.47	-0.00611245	0.182243	-0.03354	0.973244	0.998504
1557	SPD_1563		6040.08	-0.0270168	0.168824	-0.160029	0.872858	0.998504
1558	SPD_1564		2603	0.213545	0.166093	1.2857	0.198548	0.998504
1559	SPD_1565		3721.07	0.177623	0.185685	0.956583	0.338778	0.998504
1560	SPD_1566		4905.55	-0.263571	0.201095	-1.31068	0.189966	0.998504
1561	SPD_1567	trx	11713.9	-0.0444575	0.17533	-0.253564	0.799832	0.998504
63	SPD_1568		109.167	1.0951	0.445916	2.45585	0.0140553	0.448873
1562	SPD_1569		25636.6	0.0204563	0.24258	0.0843281	0.932796	0.998504
1563	SPD_1570		3434.47	-0.0299196	0.199954	-0.149633	0.881054	0.998504
1564	SPD_1571		13429	0.204785	0.154274	1.32741	0.184373	0.998504
1565	SPD_1572		3290.87	0.159517	0.164057	0.972326	0.330888	0.998504
1566	SPD_1573	prmA	4440.65	0.176103	0.160159	1.09955	0.271528	0.998504
1567	SPD_1574		1609.3	0.214247	0.18042	1.18749	0.235035	0.998504
1568	SPD_1575		3574.18	0.215829	0.164684	1.31056	0.190006	0.998504
1569	SPD_1576		1623.13	0.245271	0.175821	1.395	0.163015	0.998504
139	SPD_1577		5070.63	0.349217	0.180258	1.93732	0.0527059	0.755311
1570	SPD_1578		40.1299	0.0368066	0.673278	0.0546677	0.956403	0.998504
1571	SPD_1579		34.0857	0.739464	0.714416	1.03506	0.30064	0.998504
1572	SPD_1580		5035.14	-0.100212	0.193859	-0.516934	0.605202	0.998504
1573	SPD_1581		1597.89	-0.276527	0.188171	-1.46955	0.141684	0.998504
1574	SPD_1582		90.6501	-0.14318	0.433725	-0.330118	0.741311	0.998504
1575	SPD_1583		25.2866	-0.670334	0.79528	-0.842891	0.39929	0.998504
1576	SPD_1584		27.571	-0.214217	0.788174	-0.271789	0.785784	0.998504
1577	SPD_1585		76.7968	0.364247	0.473421	0.769393	0.44166	0.998504
1578	SPD_1586		1991.68	-0.196681	0.197471	-0.996001	0.31925	0.998504
1579	SPD_1587		456.064	0.170899	0.251391	0.679814	0.496622	0.998504
1580	SPD_1588		1635.13	0.099815	0.221696	0.450234	0.652542	0.998504
212	SPD_1589		110.478	0.721175	0.438127	1.64604	0.0997556	0.920311
1581	SPD_1590		2926.23	0.23254	0.234031	0.993631	0.320403	0.998504
1582	SPD_1591		1141.32	0.216979	0.273125	0.794429	0.426945	0.998504
1583	SPD_1592		132.684	0.42003	0.381202	1.10186	0.270524	0.998504
1584	SPD_1593		17.427	0.166327	1.12517	0.147824	0.882482	0.998504
1585	SPD_1594		1795.56	0.532894	0.392241	1.35859	0.174277	0.998504
239	SPD_1595		645.744	0.668281	0.427912	1.56173	0.118353	0.980212
230	SPD_1596	trpA	1447.67	-0.380409	0.241889	-1.57266	0.115797	0.975503
1586	SPD_1597	trpB	2075.18	-0.283024	0.227596	-1.24354	0.21367	0.998504
214	SPD_1598	trpF	607.096	-0.380095	0.233632	-1.6269	0.103759	0.935223
1587	SPD_1599	trpC	806.9	-0.246453	0.232232	-1.06123	0.288584	0.998504
1588	SPD_1600	trpD	885.908	-0.271905	0.225176	-1.20752	0.227232	0.998504
188	SPD_1601	trpG	449.77	-0.406185	0.236168	-1.7199	0.0854514	0.883432
1589	SPD_1602	trpE	799.781	-0.285346	0.199715	-1.42876	0.153073	0.998504
69	SPD_1603		819.631	-0.535933	0.222159	-2.41238	0.0158486	0.453522
1590	SPD_1604		564.238	-0.277992	0.295881	-0.939539	0.347454	0.998504
1591	SPD_1605		1259.78	-0.136565	0.306232	-0.445951	0.655632	0.998504
1592	SPD_1606		138.741	0.23162	0.367682	0.629946	0.52873	0.998504
1593	SPD_1607		226.945	0.1169	0.36625	0.319182	0.749589	0.998504
1594	SPD_1608		104.328	0.536238	0.51854	1.03413	0.301075	0.998504
1595	SPD_1609		130.314	0.549495	0.465637	1.18009	0.237963	0.998504
1596	SPD_1610		50.7247	0.495288	0.63011	0.786034	0.431848	0.998504
2012	SPD_1611		2.23208	-1.80523	2.93814	-0.61441	0.538944	NA
1597	SPD_1612	galE-2	83.3278	0.521561	0.493161	1.05759	0.290243	0.998504
1598	SPD_1613	galT-1	115.132	0.35112	0.463433	0.757651	0.44866	0.998504
1599	SPD_1614		12.7419	0.858939	1.17636	0.730169	0.465287	0.998504
1600	SPD_1615		13.543	1.37809	1.38137	0.997629	0.318459	0.998504
1601	SPD_1616		9.36858	1.45578	1.37641	1.05767	0.290206	0.998504
199	SPD_1617		91.2333	0.765525	0.456027	1.67868	0.0932137	0.905217
2013	SPD_1618		0.247865	-1.45023	4.99677	-0.290233	0.771638	NA
1602	SPD_1619		39800.1	-0.0571681	0.147677	-0.387117	0.69867	0.998504
1603	SPD_1620		17323.3	-0.0224049	0.153351	-0.146102	0.883841	0.998504
1604	SPD_1621		25128	0.054699	0.148566	0.36818	0.712739	0.998504
1605	SPD_1622		22051	0.119321	0.147161	0.810817	0.417471	0.998504
1606	SPD_1623		5262.42	0.104236	0.176735	0.589786	0.555334	0.998504
1607	SPD_1624		1204.99	0.0222544	0.241763	0.0920503	0.926658	0.998504
1608	SPD_1625		405.083	-0.40203	0.319545	-1.25813	0.208344	0.998504
1609	SPD_1626	xth	7802.55	-0.0655129	0.173369	-0.377882	0.705518	0.998504
1610	SPD_1627		4161.6	-0.0295442	0.188098	-0.157068	0.875191	0.998504
1611	SPD_1628	xpt	72.3965	-0.361719	0.537897	-0.67247	0.501285	0.998504
1612	SPD_1629	pbuX	213.064	-0.423692	0.31267	-1.35508	0.175392	0.998504
1613	SPD_1630		526.141	-0.114493	0.223685	-0.511851	0.608755	0.998504
1614	SPD_1631		833.473	-0.159256	0.203668	-0.781941	0.434249	0.998504
1615	SPD_1632		801.329	-0.274745	0.203468	-1.35031	0.176916	0.998504
1616	SPD_1633	galT-2	177.816	0.389812	0.389501	1.0008	0.316925	0.998504
1617	SPD_1634	galK	104.118	0.589624	0.482896	1.22102	0.22208	0.998504
1618	SPD_1635	galR	434.862	0.233916	0.277324	0.843478	0.398961	0.998504
1619	SPD_1636		827.265	0.442155	0.30901	1.43088	0.152466	0.998504
156	SPD_1637		177.695	0.788128	0.419998	1.87651	0.0605859	0.766543
36	SPD_1638		271.44	1.48199	0.523859	2.82899	0.00466947	0.252411
1620	SPD_1639		628.896	-0.200256	0.249953	-0.801175	0.42303	0.998504
1621	SPD_1640	pnuC	248.887	0.0165163	0.307521	0.053708	0.957168	0.998504
1622	SPD_1641		14.8127	-0.252112	1.1043	-0.228299	0.819414	0.998504
1623	SPD_1642	proWX	18551.9	0.124949	0.16734	0.74668	0.455257	0.998504
1624	SPD_1643	proV	6195.12	0.175997	0.180432	0.975422	0.329351	0.998504
1625	SPD_1644		6110.87	0.164581	0.185046	0.889406	0.373785	0.998504
1626	SPD_1645		2637.14	0.128184	0.193095	0.66384	0.506793	0.998504
204	SPD_1646		6377.5	-0.350347	0.210296	-1.66597	0.0957191	0.913085
1627	SPD_1647	pepA	21100.3	-0.232965	0.238716	-0.975907	0.329111	0.998504
1628	SPD_1648		10.9947	0.797696	1.16759	0.683199	0.494481	0.998504
1629	SPD_1649		63.3339	0.351325	0.598948	0.58657	0.557493	0.998504
1630	SPD_1650		69.3202	0.127392	0.549227	0.231948	0.816578	0.998504
1631	SPD_1651		65.3154	0.632542	0.610029	1.0369	0.29978	0.998504
1632	SPD_1652		124.545	0.674104	0.551227	1.22292	0.221362	0.998504
1633	SPD_1653		4181.7	-0.111131	0.157056	-0.707586	0.479203	0.998504
1634	SPD_1654	rluB	12347.3	-0.0162367	0.163818	-0.0991139	0.921048	0.998504
1635	SPD_1655	scpB	9009.4	-0.028213	0.176466	-0.159878	0.872977	0.998504
1636	SPD_1656	scpA	12371.8	-0.0647608	0.16448	-0.393731	0.693779	0.998504
1637	SPD_1657		12116.2	0.0160962	0.169374	0.0950334	0.924288	0.998504
1638	SPD_1658		9833.14	0.0280576	0.164392	0.170675	0.864479	0.998504
1639	SPD_1659		7735.82	0.0965233	0.187902	0.513691	0.607468	0.998504
1640	SPD_1660		15857.9	-0.00553555	0.174079	-0.031799	0.974632	0.998504
1641	SPD_1661	murI	14888	0.114207	0.178158	0.641041	0.521496	0.998504
1642	SPD_1662		11928.9	0.0930239	0.167018	0.55697	0.577548	0.998504
1643	SPD_1663	treC	94599.5	0.0436444	0.171065	0.255133	0.79862	0.998504
1644	SPD_1664		161591	-0.0371083	0.187815	-0.197579	0.843375	0.998504
1645	SPD_1665	treR	2217.72	-0.178984	0.16891	-1.05964	0.289307	0.998504
1646	SPD_1666		28.3705	0.339867	0.789908	0.430262	0.667005	0.998504
1647	SPD_1667	amiF	24370.8	0.100706	0.14839	0.678657	0.497355	0.998504
1648	SPD_1668	amiE	29656.2	0.211264	0.148359	1.424	0.154447	0.998504
1649	SPD_1669	amiD	18168.4	0.213011	0.151881	1.40249	0.160769	0.998504
247	SPD_1670	amiC	24358.1	0.236602	0.153788	1.53849	0.123928	0.990692
1650	SPD_1671	amiA	48507.4	0.0859659	0.157392	0.546188	0.584936	0.998504
1651	SPD_1672		10129	-0.109547	0.155943	-0.702484	0.482377	0.998504
1652	SPD_1673	gtfA	175.079	0.125227	0.39205	0.319415	0.749412	0.998504
1653	SPD_1674		8.85506	1.34032	1.38031	0.971031	0.331533	0.998504
1654	SPD_1675	rafG	91.0219	0.423691	0.502345	0.843425	0.398991	0.998504
1655	SPD_1676	rafF	76.4188	0.626443	0.465144	1.34677	0.178053	0.998504
1656	SPD_1677	rafE	113.37	0.477011	0.430584	1.10782	0.267939	0.998504
1657	SPD_1678	aga	129.644	0.298179	0.445341	0.669552	0.503143	0.998504
1658	SPD_1679	msmR	501.595	0.363149	0.307454	1.18115	0.237544	0.998504
1659	SPD_1680		506.038	0.433394	0.389979	1.11133	0.266428	0.998504
1660	SPD_1681		7.09886	-0.185747	1.59938	-0.116137	0.907544	0.998504
1661	SPD_1682		212.705	-0.24822	0.502453	-0.494015	0.621296	0.998504
222	SPD_1683		74.0625	-0.816789	0.509463	-1.60324	0.108883	0.952441
1662	SPD_1684		238.088	-0.508405	0.380704	-1.33543	0.181734	0.998504
2014	SPD_1685		2.97159	-0.0282334	2.06262	-0.0136881	0.989079	NA
2015	SPD_1686		0.505537	-2.46719	4.89134	-0.504399	0.613981	NA
1663	SPD_1687		183.193	-0.459874	0.417629	-1.10116	0.270829	0.998504
1664	SPD_1688		6.41469	-0.968269	1.63394	-0.592598	0.55345	0.998504
1665	SPD_1689		29.9329	-1.23387	0.948885	-1.30033	0.193486	0.998504
2016	SPD_1690		0	NA	NA	NA	NA	NA
2017	SPD_1691		0	NA	NA	NA	NA	NA
2018	SPD_1692		0	NA	NA	NA	NA	NA
2019	SPD_1693		0	NA	NA	NA	NA	NA
2020	SPD_1694		0	NA	NA	NA	NA	NA
2021	SPD_1695		0	NA	NA	NA	NA	NA
2022	SPD_1696		0	NA	NA	NA	NA	NA
2023	SPD_1697		0	NA	NA	NA	NA	NA
2024	SPD_1698		0	NA	NA	NA	NA	NA
2025	SPD_1699	rrfB	0	NA	NA	NA	NA	NA
2026	SPD_1700	rrlB	0	NA	NA	NA	NA	NA
2027	SPD_1701		0	NA	NA	NA	NA	NA
2028	SPD_1702	rrsB	0	NA	NA	NA	NA	NA
1666	SPD_1703		5.94521	-0.243723	2.03234	-0.119923	0.904545	0.998504
1667	SPD_1704	rumA-2	2334.86	0.0628895	0.179611	0.350142	0.726232	0.998504
1668	SPD_1705	recX	336.945	-0.237697	0.331034	-0.718044	0.47273	0.998504
122	SPD_1706		9348.66	-0.38995	0.194444	-2.00546	0.0449136	0.716409
1669	SPD_1707		601.1	-0.259648	0.242294	-1.07163	0.283888	0.998504
1670	SPD_1708		26.7516	-0.0335793	0.762095	-0.0440618	0.964855	0.998504
1671	SPD_1709	groL	25288.3	-0.0259077	0.220849	-0.11731	0.906615	0.998504
1672	SPD_1710	groES	1574.96	-0.168588	0.247316	-0.68167	0.495448	0.998504
1673	SPD_1711		149.783	0.0189331	0.356395	0.0531238	0.957633	0.998504
1674	SPD_1712		6843.22	-0.0946993	0.162672	-0.582151	0.560465	0.998504
1675	SPD_1713		5119.64	-0.134996	0.177101	-0.762252	0.445909	0.998504
1676	SPD_1714		2664.09	-0.15985	0.170525	-0.9374	0.348553	0.998504
1677	SPD_1715		1093.94	-0.283271	0.210744	-1.34415	0.178901	0.998504
1678	SPD_1716		666.497	0.216464	0.295238	0.733185	0.463446	0.998504
1679	SPD_1717		1988.14	0.325719	0.251546	1.29487	0.195365	0.998504
1680	SPD_1718		1386.01	0.262355	0.240676	1.09008	0.27568	0.998504
1681	SPD_1719		375.868	0.0344833	0.282871	0.121905	0.902975	0.998504
1682	SPD_1720		123.048	0.147751	0.388911	0.37991	0.704012	0.998504
1683	SPD_1721		18.5359	0.713426	0.923759	0.772307	0.439933	0.998504
1684	SPD_1722		20.2341	-0.851615	0.86319	-0.986591	0.323843	0.998504
2029	SPD_1723		2.0332	0.0492982	2.92659	0.016845	0.98656	NA
1685	SPD_1724		6.71	1.79404	1.48251	1.21014	0.226226	0.998504
1686	SPD_1725		19065.2	0.00438469	0.150605	0.0291139	0.976774	0.998504
1687	SPD_1726	ply	57803.9	0.0562355	0.158066	0.355773	0.72201	0.998504
1688	SPD_1727		13326	0.0112876	0.156319	0.0722087	0.942436	0.998504
1689	SPD_1728		14278.6	0.0698092	0.16739	0.417045	0.676645	0.998504
1690	SPD_1729		11784.9	0.0770912	0.167969	0.458961	0.646262	0.998504
1691	SPD_1730		344.276	-0.0510751	0.264348	-0.193212	0.846793	0.998504
1692	SPD_1731		53.3568	0.182322	0.566325	0.321939	0.747499	0.998504
1693	SPD_1732		82.2474	-0.242834	0.464905	-0.522331	0.60144	0.998504
1694	SPD_1733		31.6073	-0.0465568	0.749879	-0.0620857	0.950495	0.998504
1695	SPD_1734		116.073	0.108782	0.416854	0.26096	0.794123	0.998504
1696	SPD_1735		82.4762	-0.214769	0.520141	-0.412905	0.679676	0.998504
1697	SPD_1736		57.4624	-0.178699	0.555897	-0.321461	0.747861	0.998504
1698	SPD_1737	lytA	19453.3	0.109557	0.148953	0.735518	0.462024	0.998504
1699	SPD_1738	dinF	18082	0.0808866	0.15391	0.525544	0.599205	0.998504
1700	SPD_1739	recA	15573.8	0.116077	0.152244	0.762435	0.4458	0.998504
1701	SPD_1740	cinA	4375.76	-0.0819932	0.221442	-0.370269	0.711182	0.998504
1702	SPD_1741		7106.22	-0.130513	0.152065	-0.858271	0.390743	0.998504
1703	SPD_1742		3549.83	-0.029867	0.165847	-0.180087	0.857084	0.998504
1704	SPD_1743		1953.87	-0.132978	0.184888	-0.719239	0.471994	0.998504
1705	SPD_1744		232.111	-0.00603544	0.305779	-0.0197379	0.984252	0.998504
1706	SPD_1745		862.688	-0.0462594	0.264517	-0.174883	0.861172	0.998504
1707	SPD_1746		31.0303	-0.00182779	0.725908	-0.00251794	0.997991	0.998504
1708	SPD_1747		192.614	-0.205369	0.409498	-0.501514	0.616009	0.998504
1709	SPD_1748		160.385	-0.111276	0.393586	-0.282723	0.777389	0.998504
17	SPD_1749		136.932	1.83551	0.476932	3.84858	0.000118806	0.0139368
140	SPD_1750	wrbA	24.8347	1.65042	0.863243	1.91188	0.0558915	0.755311
47	SPD_1751		24.4284	2.34711	0.90688	2.58812	0.00965016	0.399558
51	SPD_1752		77.18	1.64451	0.638729	2.57466	0.010034	0.401691
215	SPD_1753		157.543	0.708857	0.435601	1.62731	0.103672	0.935223
1710	SPD_1754		457.182	0.209403	0.268515	0.779856	0.435476	0.998504
1711	SPD_1755		431.998	0.300817	0.279087	1.07786	0.281096	0.998504
1712	SPD_1756		72.2406	0.104858	0.477682	0.219514	0.82625	0.998504
1713	SPD_1757	ndk	2688.36	0.0227584	0.18982	0.119894	0.904567	0.998504
1714	SPD_1758	rpoC	158636	-0.040248	0.189516	-0.212373	0.831816	0.998504
1715	SPD_1759	rpoB	116425	-0.0550213	0.196389	-0.280164	0.779351	0.998504
1716	SPD_1760		10.6551	1.17545	1.34195	0.875926	0.38107	0.998504
1717	SPD_1761		9370.61	-0.167255	0.19826	-0.843611	0.398887	0.998504
1718	SPD_1762		6764.59	-0.102734	0.167218	-0.614368	0.538972	0.998504
1719	SPD_1763		2063.22	-0.146401	0.190347	-0.769126	0.441818	0.998504
1720	SPD_1764	murA-2	16798.8	-0.0770465	0.165469	-0.465626	0.641484	0.998504
1721	SPD_1765		8142.19	0.00536889	0.155805	0.034459	0.972511	0.998504
1722	SPD_1766	coaD	2227.63	-0.050115	0.169117	-0.296333	0.766976	0.998504
1723	SPD_1767		1960.45	0.164703	0.172781	0.953246	0.340465	0.998504
1724	SPD_1768	asnA	15748.5	-0.143713	0.165189	-0.869992	0.384305	0.998504
1725	SPD_1769		15628.2	-0.0433383	0.249821	-0.173478	0.862276	0.998504
200	SPD_1770		14.9612	1.98586	1.18402	1.67722	0.0934987	0.905217
1726	SPD_1771		5076.47	-0.165605	0.208887	-0.792798	0.427896	0.998504
191	SPD_1772		231.957	0.682123	0.399631	1.70688	0.0878441	0.894998
1727	SPD_1773		12429.6	-0.0869972	0.176093	-0.494042	0.621277	0.998504
1728	SPD_1774	pflA	9549.08	-0.199275	0.168355	-1.18366	0.236546	0.998504
1729	SPD_1775	lysA	7314.56	-0.128703	0.165502	-0.777654	0.436773	0.998504
1730	SPD_1776	purR	11689.8	-0.118432	0.151188	-0.783343	0.433426	0.998504
1731	SPD_1777	cbf1	9649.44	-0.223707	0.176442	-1.26788	0.204842	0.998504
1732	SPD_1778		14431.4	-0.0955435	0.182797	-0.522676	0.601199	0.998504
1733	SPD_1779		6127.54	-0.0785415	0.205305	-0.38256	0.702046	0.998504
1734	SPD_1780	rpe	4940.55	-0.0323359	0.186408	-0.173469	0.862283	0.998504
1735	SPD_1781	rsgA	5867.01	-0.0412153	0.20292	-0.203111	0.839048	0.998504
1736	SPD_1782	ksgA	4704.19	-0.025809	0.202154	-0.12767	0.89841	0.998504
1737	SPD_1783		190.06	0.083166	0.371456	0.223892	0.822841	0.998504
1738	SPD_1784		224.84	-0.115743	0.353164	-0.327732	0.743114	0.998504
1739	SPD_1785		747.739	-0.0141368	0.272156	-0.0519437	0.958574	0.998504
1740	SPD_1786		1618.02	-0.256124	0.247461	-1.03501	0.300665	0.998504
1741	SPD_1787		1443.25	0.0567734	0.186985	0.303626	0.761413	0.998504
1742	SPD_1788		1656.19	0.154874	0.177596	0.872058	0.383177	0.998504
1743	SPD_1789		608.493	-0.0154689	0.346688	-0.0446191	0.964411	0.998504
91	SPD_1790	rpmH	18192.1	-0.369259	0.164851	-2.23996	0.0250935	0.539913
1744	SPD_1791		15093.3	-0.0282797	0.163457	-0.17301	0.862644	0.998504
1745	SPD_1792		111.267	-0.334239	0.398688	-0.838348	0.401835	0.998504
1746	SPD_1793		1849.06	-0.167896	0.217492	-0.771963	0.440136	0.998504
1747	SPD_1794		8198.68	-0.155891	0.169239	-0.921129	0.356983	0.998504
1748	SPD_1795		25.8693	0.384374	0.842426	0.45627	0.648196	0.998504
1749	SPD_1796		2082.19	-0.160739	0.174081	-0.923356	0.355822	0.998504
1750	SPD_1797	ccpA	11968.5	-0.0191839	0.153175	-0.125242	0.900332	0.998504
1751	SPD_1798		1437.89	-0.092944	0.244305	-0.380443	0.703617	0.998504
1752	SPD_1799		1954.1	-0.157447	0.245983	-0.640072	0.522126	0.998504
1753	SPD_1800		1035.2	-0.100311	0.347119	-0.288982	0.772595	0.998504
1754	SPD_1801		1249.64	-0.462812	0.893212	-0.518144	0.604358	0.998504
1755	SPD_1802		138.916	-0.375841	0.651861	-0.576567	0.564232	0.998504
201	SPD_1803		145.254	-0.911249	0.542558	-1.67954	0.0930462	0.905217
1756	SPD_1804		897.399	0.148986	0.33686	0.44228	0.658287	0.998504
2030	SPD_1805		0	NA	NA	NA	NA	NA
2031	SPD_1806		0	NA	NA	NA	NA	NA
2032	SPD_1807		0	NA	NA	NA	NA	NA
2033	SPD_1808		0	NA	NA	NA	NA	NA
2034	SPD_1809		0	NA	NA	NA	NA	NA
2035	SPD_1810		0	NA	NA	NA	NA	NA
2036	SPD_1811		0	NA	NA	NA	NA	NA
2037	SPD_1812		0	NA	NA	NA	NA	NA
2038	SPD_1813	rrfC	0	NA	NA	NA	NA	NA
2039	SPD_1814	rrlC	0	NA	NA	NA	NA	NA
2040	SPD_1815		0	NA	NA	NA	NA	NA
2041	SPD_1816	rrsC	0	NA	NA	NA	NA	NA
2042	SPD_1817		0	NA	NA	NA	NA	NA
2043	SPD_1818	comX2	0	NA	NA	NA	NA	NA
1757	SPD_1819	nusG	11748.6	-0.21776	0.184891	-1.17778	0.238886	0.998504
1758	SPD_1820	secE	1399.78	-0.00252194	0.179874	-0.0140206	0.988814	0.998504
1759	SPD_1821	pbp2A	8118.11	0.0859041	0.162203	0.529607	0.596384	0.998504
1760	SPD_1822		2003.87	-0.131278	0.170565	-0.769666	0.441498	0.998504
1761	SPD_1823	gap	326133	-0.18917	0.177583	-1.06525	0.286763	0.998504
1762	SPD_1824		1195.45	0.363817	0.247961	1.46723	0.142312	0.998504
1763	SPD_1825		17.3553	-0.362601	1.02297	-0.354459	0.722995	0.998504
248	SPD_1826	nadC	1323.39	0.318808	0.208065	1.53225	0.12546	0.990692
1764	SPD_1827		679.626	0.0887364	0.209391	0.423782	0.671724	0.998504
1765	SPD_1828		103.968	-0.627778	0.41755	-1.50348	0.132715	0.998504
1766	SPD_1829		1588.83	-0.154379	0.179475	-0.860171	0.389695	0.998504
64	SPD_1830		567.583	0.797655	0.322313	2.47478	0.0133318	0.448873
88	SPD_1831		667.999	0.831481	0.369352	2.25119	0.0243736	0.532933
1767	SPD_1832		185.702	0.671237	0.494086	1.35854	0.174291	0.998504
176	SPD_1833		243.554	0.665171	0.377075	1.76403	0.0777271	0.861398
1768	SPD_1834		63847.1	-0.340911	0.34815	-0.979208	0.327477	0.998504
1769	SPD_1835		25.9822	-0.0598552	0.772778	-0.0774546	0.938262	0.998504
1770	SPD_1836		2676.3	0.0350069	0.189424	0.184807	0.853381	0.998504
1771	SPD_1837		3695.04	-0.022212	0.191304	-0.116108	0.907567	0.998504
1772	SPD_1838	yajC-2	1909.7	-0.258119	0.217163	-1.18859	0.2346	0.998504
1773	SPD_1839	tkt	38177.8	-0.0300295	0.253403	-0.118505	0.905667	0.998504
1774	SPD_1840		44.8077	-0.0486833	0.593218	-0.0820665	0.934594	0.998504
1775	SPD_1841		47.4012	0.139736	0.734393	0.190274	0.849094	0.998504
1776	SPD_1842	araD	18.5954	0.64288	0.955224	0.673015	0.500938	0.998504
1777	SPD_1843		22.2115	0.148347	0.96005	0.15452	0.8772	0.998504
1778	SPD_1844		11.7573	-0.320219	1.13843	-0.281282	0.778494	0.998504
1779	SPD_1845		6.2622	-0.838562	1.5033	-0.557813	0.576972	0.998504
2044	SPD_1846		3.0649	1.61382	2.27993	0.707837	0.479046	NA
1780	SPD_1847		26.0369	-0.22474	0.781325	-0.28764	0.773623	0.998504
1781	SPD_1848		408.78	0.0125252	0.243172	0.0515076	0.958921	0.998504
1782	SPD_1849		9998.57	-0.0398283	0.15992	-0.249051	0.803321	0.998504
1783	SPD_1850		6292.93	-0.051064	0.153347	-0.332997	0.739137	0.998504
1784	SPD_1851	rnpA	3097.65	-0.119743	0.16969	-0.70566	0.4804	0.998504
1785	SPD_1852		9.45335	-0.49858	1.38904	-0.358939	0.719641	0.998504
1786	SPD_1853	ackA	13430.1	-0.117345	0.160512	-0.731063	0.46474	0.998504
1787	SPD_1854		3731.81	-0.00202054	0.164227	-0.0123034	0.990184	0.998504
1788	SPD_1855		11.7063	1.23124	1.1461	1.07428	0.282697	0.998504
1789	SPD_1856		9.50021	0.613802	1.2294	0.49927	0.617589	0.998504
1790	SPD_1857		7.46081	0.375814	1.3712	0.274077	0.784025	0.998504
1791	SPD_1858		9.75582	-0.687637	1.21874	-0.564221	0.572604	0.998504
2045	SPD_1859		2.98034	-1.60699	2.15156	-0.746898	0.455125	NA
1792	SPD_1860	clgD	12.5713	0.0165995	1.16909	0.0141986	0.988671	0.998504
2046	SPD_1861	cglC	2.5024	0.00180742	2.22207	0.000813396	0.999351	NA
1793	SPD_1862	cglB	23.3418	0.16241	0.857266	0.189451	0.84974	0.998504
1794	SPD_1863	cglA	34.9803	0.58257	0.688218	0.846491	0.397279	0.998504
1795	SPD_1864		2558.53	-0.229782	0.202784	-1.13314	0.257156	0.998504
1796	SPD_1865		7827.22	0.0393468	0.294956	0.133399	0.893878	0.998504
216	SPD_1866	nagA	25069.7	-0.26102	0.160463	-1.62667	0.103807	0.935223
1797	SPD_1867		18047.4	-0.140522	0.157649	-0.891365	0.372733	0.998504
1798	SPD_1868	tgt	23086.8	0.00161149	0.172253	0.00935542	0.992536	0.998504
174	SPD_1869		4322.39	-0.388902	0.218521	-1.7797	0.0751254	0.846353
131	SPD_1870		1097.23	0.380253	0.193647	1.96364	0.0495718	0.751733
123	SPD_1871		127.999	0.977813	0.489656	1.99694	0.0458317	0.72511
100	SPD_1872		150.502	0.909944	0.418331	2.17518	0.0296169	0.576345
132	SPD_1873		27.8159	1.77822	0.909853	1.9544	0.0506534	0.751733
12	SPD_1874		7603.25	1.14218	0.253261	4.50987	6.48683e-06	0.00105195
1799	SPD_1875		1148.9	0.0792376	0.328348	0.241322	0.809305	0.998504
1800	SPD_1876		2382.55	0.0186047	0.298064	0.0624183	0.95023	0.998504
1801	SPD_1877	thrC	12252.1	-0.00533567	0.162087	-0.0329186	0.97374	0.998504
1802	SPD_1878		5042.38	-0.165327	0.181241	-0.912196	0.361666	0.998504
1803	SPD_1879		443.613	-0.223634	0.439355	-0.509005	0.610749	0.998504
2047	SPD_1880		2.98419	-5.0304	2.93969	-1.7112	0.0870437	NA
1804	SPD_1881		16.383	-1.34056	1.02804	-1.304	0.192233	0.998504
1805	SPD_1882		6.96868	-2.64289	1.78892	-1.47736	0.139579	0.998504
1806	SPD_1883		8.94262	-1.85641	1.44729	-1.28268	0.199605	0.998504
2048	SPD_1884		1.99893	-1.59615	2.52231	-0.63281	0.526858	NA
2049	SPD_1885		0.500633	-2.45439	4.89228	-0.501686	0.615888	NA
1807	SPD_1886		11492.3	-0.209043	0.319944	-0.653375	0.513514	0.998504
1808	SPD_1887		6756.3	-0.222821	0.336003	-0.663153	0.507233	0.998504
178	SPD_1888		139.094	-0.855797	0.48694	-1.7575	0.0788329	0.861848
2050	SPD_1889		1.46195	-0.061391	3.2593	-0.0188357	0.984972	NA
2051	SPD_1890	rrfD	0	NA	NA	NA	NA	NA
2052	SPD_1891	rrlD	0	NA	NA	NA	NA	NA
2053	SPD_1892		0	NA	NA	NA	NA	NA
2054	SPD_1893	rrsD	0	NA	NA	NA	NA	NA
1809	SPD_1894		35.0849	-0.629649	0.701031	-0.898176	0.369092	0.998504
1810	SPD_1895		3829.25	-0.00402225	0.16372	-0.0245678	0.9804	0.998504
1811	SPD_1896	gltX	12593.2	-0.000754978	0.148334	-0.00508973	0.995939	0.998504
1812	SPD_1897	pgi	50781.6	-0.186616	0.148432	-1.25725	0.208662	0.998504
1813	SPD_1898		41.3111	-0.201883	0.758688	-0.266094	0.790167	0.998504
1814	SPD_1899		1062.42	0.120458	0.29223	0.412203	0.680191	0.998504
1815	SPD_1900		7780.71	0.191192	0.195197	0.979483	0.327341	0.998504
1816	SPD_1901		6.96791	1.31396	1.44248	0.9109	0.362348	0.998504
1817	SPD_1902		7235.73	0.209285	0.175901	1.18979	0.234128	0.998504
1818	SPD_1903	mutS	15431.1	-0.0407436	0.151603	-0.268752	0.78812	0.998504
119	SPD_1904	argR	1787.35	-0.350162	0.172913	-2.02507	0.0428598	0.700884
169	SPD_1905	argS	21683.3	-0.325167	0.18017	-1.80477	0.0711102	0.82351
2055	SPD_1906		0.25921	1.47567	4.99	0.295726	0.76744	NA
72	SPD_1907		6577.99	-0.393967	0.168061	-2.34419	0.0190685	0.515379
89	SPD_1908		10565.5	-0.340958	0.15089	-2.25964	0.0238438	0.532933
141	SPD_1909	pnpS	17437.1	-0.304209	0.158586	-1.91825	0.0550792	0.755311
142	SPD_1910	pstS	414.137	0.551757	0.287618	1.91837	0.0550647	0.755311
41	SPD_1911	pstC	202.109	0.986299	0.363035	2.71682	0.00659133	0.312847
29	SPD_1912	pstA	236.259	1.10194	0.34762	3.16994	0.00152469	0.102312
97	SPD_1913	pstB	229.404	0.911871	0.415307	2.19565	0.0281167	0.564073
167	SPD_1914	phoU	205.993	0.761678	0.420259	1.8124	0.069924	0.814803
2056	SPD_1915		4.74842	0.780852	1.72415	0.452892	0.650627	NA
1819	SPD_1916		18.0743	0.842512	1.05553	0.798185	0.424763	0.998504
2057	SPD_1917		1.01415	0.0566688	4.42523	0.0128058	0.989783	NA
1820	SPD_1918	gpsA	19528.6	-0.00524063	0.206325	-0.0253999	0.979736	0.998504
1821	SPD_1919	galU	25012.7	-0.126092	0.192074	-0.656476	0.511518	0.998504
1822	SPD_1920		2199.15	-0.0549097	0.16865	-0.325583	0.74474	0.998504
1823	SPD_1921		1433.62	-0.0237501	0.18355	-0.129394	0.897046	0.998504
1824	SPD_1922		3905.17	0.0290512	0.157526	0.184422	0.853683	0.998504
1825	SPD_1923		6943.69	0.00885941	0.152918	0.0579355	0.9538	0.998504
1826	SPD_1924		5925.58	-0.174734	0.158467	-1.10265	0.270178	0.998504
189	SPD_1925	pbp1B	23390.7	-0.308443	0.179538	-1.71798	0.085801	0.883432
1827	SPD_1926	tyrS	34384.9	-0.22041	0.203853	-1.08122	0.279599	0.998504
1828	SPD_1927		13004	-0.0387893	0.154939	-0.250353	0.802314	0.998504
1829	SPD_1928		2885.52	-0.254351	0.17752	-1.4328	0.151914	0.998504
1830	SPD_1929	rrmA	1591.9	-0.12303	0.193641	-0.635351	0.5252	0.998504
2058	SPD_1930		4.00713	0.00522163	1.82294	0.00286441	0.997715	NA
1831	SPD_1931		581.907	-0.107455	0.353828	-0.303694	0.761361	0.998504
1832	SPD_1932	malP	36687.9	0.270126	0.216497	1.24771	0.212137	0.998504
1833	SPD_1933	malQ	24219.6	0.427511	0.338028	1.26472	0.205972	0.998504
1834	SPD_1934	malX	20409.4	0.131794	0.171466	0.768629	0.442113	0.998504
1835	SPD_1935	malC	9219.45	0.147354	0.163955	0.898743	0.368789	0.998504
1836	SPD_1936	malD	7603.15	0.0590561	0.164552	0.358891	0.719677	0.998504
1837	SPD_1937	malA	3071.98	0.0770334	0.172107	0.44759	0.654449	0.998504
1838	SPD_1938	malR	4956.38	0.099486	0.172096	0.578083	0.563208	0.998504
1839	SPD_1939		7.86201	-0.0530048	1.62979	-0.0325225	0.974055	0.998504
1840	SPD_1940		9002.01	-0.138311	0.163839	-0.844184	0.398566	0.998504
1841	SPD_1941	aspS	21355.7	-0.0258163	0.171834	-0.150239	0.880576	0.998504
1842	SPD_1942		53.4302	-0.245434	0.570504	-0.430205	0.667046	0.998504
1843	SPD_1943		771.255	-0.0694604	0.251401	-0.276293	0.782323	0.998504
1844	SPD_1944		1156.69	0.101692	0.209699	0.484941	0.627718	0.998504
1845	SPD_1945		639.67	-0.113633	0.278079	-0.408636	0.682807	0.998504
1846	SPD_1946		206.712	-0.295289	0.312745	-0.944185	0.345075	0.998504
1847	SPD_1947		315.054	-0.00400339	0.265897	-0.0150562	0.987987	0.998504
1848	SPD_1948		203.064	-0.231318	0.309448	-0.747517	0.454752	0.998504
1849	SPD_1949		426.297	-0.272825	0.258561	-1.05517	0.291348	0.998504
1850	SPD_1950	hisS	12580.3	-0.161383	0.191364	-0.843331	0.399043	0.998504
1851	SPD_1951		93.895	-0.00350704	0.43497	-0.00806272	0.993567	0.998504
1852	SPD_1952		240.722	-0.206509	0.291578	-0.708246	0.478792	0.998504
1853	SPD_1953		27.1878	-1.02855	0.768351	-1.33864	0.180687	0.998504
1854	SPD_1954		559.992	-0.0613319	0.259743	-0.236125	0.813335	0.998504
2059	SPD_1955		3.42248	0.81762	2.4052	0.339939	0.733903	NA
1855	SPD_1956	ilvD	41408.4	-0.268837	0.239987	-1.12022	0.262621	0.998504
1856	SPD_1957		333.823	0.093199	0.323054	0.288493	0.772969	0.998504
1857	SPD_1958		192.204	0.26286	0.362359	0.725412	0.468199	0.998504
1858	SPD_1959		395.236	0.297624	0.341359	0.87188	0.383274	0.998504
1859	SPD_1960		35.7335	-0.107515	0.776172	-0.13852	0.88983	0.998504
1860	SPD_1961		389.711	0.196451	0.262859	0.747362	0.454845	0.998504
1861	SPD_1962		3439.85	0.139626	0.224977	0.620623	0.534848	0.998504
1862	SPD_1963	rpmF	9267.73	-0.207271	0.169413	-1.22346	0.221154	0.998504
1863	SPD_1964	rpmG	14692.5	-0.0779952	0.158785	-0.491198	0.623286	0.998504
2	SPD_1965	pcpA	1757.61	-2.81633	0.239163	-11.7758	5.20472e-32	5.06419e-29
2060	SPD_1966		4.24548	-1.28776	1.81632	-0.708991	0.47833	NA
2061	SPD_1967		0.25921	1.47567	4.99	0.295726	0.76744	NA
2062	SPD_1968		4.25683	-0.891048	1.81369	-0.491291	0.623221	NA
1864	SPD_1969		83.4054	-0.0128125	0.501978	-0.0255241	0.979637	0.998504
1865	SPD_1970		21.2174	0.361204	0.877613	0.411576	0.680651	0.998504
1866	SPD_1971		151.953	-0.133065	0.397991	-0.334342	0.738122	0.998504
1867	SPD_1972		49.8226	0.0414743	0.592328	0.0700191	0.944178	0.998504
1868	SPD_1973		696.33	-0.169629	0.236274	-0.717933	0.472799	0.998504
1869	SPD_1974		448.011	-0.00455428	0.311628	-0.0146145	0.98834	0.998504
1870	SPD_1975	arcA	4950.25	0.0786327	0.169333	0.464368	0.642384	0.998504
1871	SPD_1976	argF	7979.8	0.11425	0.154757	0.738253	0.460361	0.998504
1872	SPD_1977	arcC	2121.11	0.239328	0.204309	1.1714	0.241438	0.998504
1873	SPD_1978		2842.99	0.154824	0.219704	0.704694	0.481001	0.998504
1874	SPD_1979		3087.93	0.0769007	0.220957	0.348034	0.727814	0.998504
1875	SPD_1980		6.87514	-0.266717	1.6528	-0.161373	0.8718	0.998504
1876	SPD_1981		83.0551	-0.0716641	0.476154	-0.150506	0.880365	0.998504
1877	SPD_1982		18.3264	-0.269905	0.951857	-0.283556	0.776751	0.998504
2063	SPD_1983		1.4671	-1.05205	3.86287	-0.272351	0.785352	NA
1878	SPD_1984		8422.44	0.129975	0.235062	0.55294	0.580304	0.998504
1879	SPD_1985		95.1088	0.457987	0.458508	0.998865	0.31786	0.998504
1880	SPD_1986	fucI	179.287	0.253932	0.385394	0.658889	0.509967	0.998504
249	SPD_1987		94.1237	0.767553	0.502658	1.52699	0.126764	0.990692
1881	SPD_1988		38.6027	0.858206	0.770079	1.11444	0.265091	0.998504
1882	SPD_1989		64.738	0.0875745	0.597335	0.146609	0.883441	0.998504
1883	SPD_1990		39.349	0.427568	0.669013	0.639104	0.522756	0.998504
1884	SPD_1991		11.3789	1.01991	1.24625	0.818384	0.413138	0.998504
1885	SPD_1992		9.47776	0.152074	1.28029	0.118781	0.905449	0.998504
1886	SPD_1993	fucU	9.6162	1.50065	1.34484	1.11586	0.264483	0.998504
1887	SPD_1994	fucA	17.7397	0.872434	0.929519	0.938587	0.347943	0.998504
1888	SPD_1995	fucK	21.8986	1.3202	0.911698	1.44807	0.147598	0.998504
1889	SPD_1996		437.158	0.134216	0.313022	0.428774	0.668087	0.998504
143	SPD_1997	adcA	22427.9	-0.316323	0.164114	-1.92745	0.0539233	0.755311
1890	SPD_1998	adcB	8934.44	-0.231372	0.165122	-1.40122	0.161148	0.998504
223	SPD_1999	adcC	7262.05	-0.3087	0.19269	-1.60205	0.109144	0.952441
[truncated: 70 more rows]

## Sheet: WT_vs_mntE_BHI-Mn
locus tag	gene	baseMean	log2FoldChange	lfcSE	stat	pvalue	padj
SPD_0001	dnaA	9707.3	1.77362	0.301983	5.87324	4.27367e-09	1.13867e-07
SPD_0002	dnaN	8709.69	1.44314	0.204591	7.0538	1.74101e-12	9.15205e-11
SPD_0003		399.731	1.54435	0.2907	5.31252	1.0812e-07	2.02204e-06
SPD_0004		7170.37	-0.0180987	0.2187	-0.0827558	0.934046	0.961539
SPD_0005	pth	1189.84	0.897915	0.313182	2.86707	0.00414288	0.019896
SPD_0006	mfd	8295.26	0.392204	0.181029	2.16653	0.0302709	0.0905008
SPD_0007		909.918	0.331563	0.224711	1.47551	0.140076	0.273268
SPD_0008		1248.36	0.364609	0.247103	1.47554	0.140069	0.273268
SPD_0009		200.347	0.517486	0.360989	1.43352	0.151709	0.289287
SPD_0010		5467.5	0.337916	0.207094	1.6317	0.102742	0.218396
SPD_0011	tilS	6206.33	0.472982	0.174976	2.70312	0.00686917	0.0292353
SPD_0012	hpt	9048.97	0.0790488	0.219902	0.359473	0.719241	0.818563
SPD_0013	ftsH	61089.4	-0.0567836	0.206191	-0.275394	0.783014	0.866797
SPD_0014	comX1	0	NA	NA	NA	NA	NA
SPD_0015		0	NA	NA	NA	NA	NA
SPD_0016	rrsA	0	NA	NA	NA	NA	NA
SPD_0017		0	NA	NA	NA	NA	NA
SPD_0018	rrlA	0	NA	NA	NA	NA	NA
SPD_0019	rrfA	0	NA	NA	NA	NA	NA
SPD_0020		187.67	-0.570563	0.540809	-1.05502	0.291417	0.450175
SPD_0021		60.609	-0.451919	0.631918	-0.715154	0.474514	0.630261
SPD_0022		5.11707	0.992977	1.5943	0.622828	0.533397	NA
SPD_0023		127.242	0.261946	0.537038	0.487761	0.625719	0.749399
SPD_0024	purA	15000.7	-0.195208	0.22601	-0.863712	0.387746	0.547688
SPD_0025		263.901	0.475766	0.377751	1.25947	0.20786	0.357145
SPD_0026	scRNA	14.9797	-0.0261846	0.924231	-0.0283313	0.977398	0.988066
SPD_0027	dut	929.081	-0.103971	0.276472	-0.376063	0.70687	0.810172
SPD_0028		1651.22	-0.272334	0.251394	-1.0833	0.278677	0.437262
SPD_0029	radA	5262.91	-0.533407	0.26778	-1.99196	0.0463757	0.122555
SPD_0030		2953.98	-0.196247	0.199836	-0.982039	0.326081	0.488265
SPD_0031		2725.89	-0.36593	0.267412	-1.36841	0.171183	0.316493
SPD_0032		374.655	-0.549476	0.316054	-1.73855	0.0821141	0.184212
SPD_0033	prsA	12255.1	-0.783047	0.213444	-3.66863	0.000243857	0.00187471
SPD_0034		6.21385	0.279608	1.45155	0.192627	0.847251	NA
SPD_0035		85.1265	-0.221784	0.475999	-0.465935	0.641262	0.761538
SPD_0036		81.3863	0.0404707	0.530963	0.0762212	0.939243	0.963517
SPD_0037		246.792	-0.0236884	0.307018	-0.0771564	0.938499	0.963262
SPD_0038		23805.3	-0.341042	0.164916	-2.06797	0.038643	0.107526
SPD_0039		2019.1	-0.666077	0.405288	-1.64347	0.100287	0.214774
SPD_0040		35099.8	-0.743742	0.262691	-2.83124	0.00463674	0.0217312
SPD_0041	araT	9224.74	0.122088	0.182721	0.668166	0.504028	0.653556
SPD_0042	recO	5903.48	0.268409	0.182107	1.47391	0.140507	0.27356
SPD_0043	plsX	7976.15	0.167953	0.176525	0.95144	0.341381	0.504643
SPD_0044		1411.62	0.159919	0.24168	0.661699	0.508164	0.656002
SPD_0045		1161.95	0.297797	0.259851	1.14603	0.251783	0.404392
SPD_0046	blpU	680.306	0.257756	0.256163	1.00622	0.314311	0.475377
SPD_0047		171.786	0.240154	0.330012	0.727715	0.466788	0.625277
SPD_0048		7.12	0.399314	1.29168	0.309143	0.757213	NA
SPD_0049	comA	1329.34	0.83272	0.19384	4.29591	1.73976e-05	0.000181927
SPD_0050	comB	837.175	0.585772	0.208151	2.81416	0.00489044	0.0225401
SPD_0051	purC	30.2959	0.127864	0.718969	0.177843	0.858846	0.915318
SPD_0052		333.769	-0.0563262	0.27553	-0.204429	0.838018	0.902517
SPD_0053	purF	151.268	0.0492276	0.383532	0.128353	0.897869	0.942774
SPD_0054	purM	97.8999	-0.32228	0.422014	-0.763671	0.445063	0.606457
SPD_0055	purN	42.1221	-0.41474	0.577559	-0.71809	0.472702	0.629729
SPD_0056		53.3234	0.904127	0.534884	1.69032	0.090966	0.198573
SPD_0057	purH	568.707	0.495298	0.250338	1.97851	0.0478709	0.125315
SPD_0058	purD	463.385	-1.32387	0.382897	-3.45752	0.000545182	0.00366913
SPD_0059	purE	135.477	-0.760109	0.406445	-1.87014	0.0614643	0.150375
SPD_0060	purK	407.417	-1.03115	0.250622	-4.11436	3.88259e-05	0.000370365
SPD_0061		659.139	-0.449398	0.305362	-1.47169	0.141104	0.273594
SPD_0062	purB	9310.56	-0.590579	0.19742	-2.99149	0.00277618	0.0142471
SPD_0063	strH	2185.11	0.679093	0.244099	2.78204	0.0054019	0.0241052
SPD_0064		35352.7	-0.0598184	0.224156	-0.266861	0.789576	0.871087
SPD_0065	bgaC	664.959	-2.30975	0.377599	-6.11694	9.5391e-10	2.81114e-08
SPD_0066		138.915	-1.41113	0.644004	-2.19118	0.0284386	0.0866976
SPD_0067		264.353	-1.20345	0.512144	-2.34982	0.0187825	0.0636446
SPD_0068		224.224	-0.778357	0.514368	-1.51323	0.130221	0.259242
SPD_0069		109.66	-0.728577	0.396834	-1.83598	0.0663613	0.158177
SPD_0070	agaS	389.844	-0.778037	0.289219	-2.69013	0.00714247	0.0301347
SPD_0071	galM	230.8	-0.367987	0.287082	-1.28182	0.199906	0.349027
SPD_0072		109.553	0.913118	0.511147	1.78641	0.0740332	0.171683
SPD_0073		384.261	-0.0727717	0.337961	-0.215326	0.829513	0.897049
SPD_0074		3878.98	0.319782	0.208829	1.53132	0.125691	0.253074
SPD_0075		999.782	-0.0378012	0.283405	-0.133382	0.893891	0.940549
SPD_0076		18168.2	-0.43589	0.190691	-2.28584	0.0222635	0.0715743
SPD_0077		11934.9	-0.465883	0.186509	-2.49792	0.0124925	0.0475497
SPD_0078		3821.87	-0.45711	0.25647	-1.78231	0.074698	0.172346
SPD_0079		2754.2	-0.460099	0.268881	-1.71116	0.0870512	0.191967
SPD_0080		1201.25	1.64904	0.251765	6.54992	5.75696e-11	2.19555e-09
SPD_0081		2826.69	-0.695238	0.341838	-2.03382	0.0419698	0.113994
SPD_0082		4441.9	-0.538584	0.229027	-2.35162	0.018692	0.0634484
SPD_0083	rpsD	47959.3	-0.49266	0.303482	-1.62336	0.104513	0.221195
SPD_0084		196.855	0.418572	0.316294	1.32336	0.185715	0.333841
SPD_0085		0.485615	-0.296153	4.99193	-0.0593264	0.952692	NA
SPD_0086		1658.52	0.526801	0.221893	2.37412	0.017591	0.0608014
SPD_0087		737.444	0.504726	0.236011	2.13856	0.0324709	0.0952241
SPD_0088		16.4836	1.67826	0.972022	1.72657	0.0842447	0.188124
SPD_0089		22.389	1.06585	0.817898	1.30315	0.192522	0.341657
SPD_0090		33.6879	0.88971	0.647404	1.37427	0.169357	0.313714
SPD_0091		19640.6	0.658557	0.288725	2.28091	0.0225536	0.0723875
SPD_0092		655.654	0.676715	0.2555	2.64859	0.00808274	0.033307
SPD_0093		5507.74	-0.582377	0.338112	-1.72244	0.0849904	0.189571
SPD_0094		5869.3	-1.15458	0.473418	-2.43881	0.0147356	0.0539749
SPD_0095		4004.64	-1.43316	0.481027	-2.97937	0.00288844	0.0146704
SPD_0096		1606.32	-1.45556	0.417407	-3.48716	0.00048818	0.00334334
SPD_0097		2765.86	-0.245018	0.206284	-1.18777	0.234924	0.385105
SPD_0098		10950.1	1.13304	0.47667	2.37698	0.0174549	0.0607329
SPD_0099	capD	29069.2	0.0315021	0.260066	0.121131	0.903587	0.946407
SPD_0100		26.002	-0.297276	0.779654	-0.381293	0.702986	0.806196
SPD_0101		4008.58	0.114963	0.20061	0.573068	0.566599	0.699113
SPD_0102	sdhA	4072.25	-0.00882977	0.277096	-0.0318653	0.974579	0.986242
SPD_0103	sdhB	2182.48	0.181088	0.341676	0.53	0.596112	0.723293
SPD_0104		29219.7	2.63192	0.19896	13.2284	6.01519e-40	2.33991e-37
SPD_0105		26.6226	-0.970169	0.719408	-1.34857	0.177477	0.324734
SPD_0106		1330.17	-0.138458	0.331943	-0.417113	0.676596	0.786598
SPD_0107		5321.56	0.37373	0.214678	1.74089	0.0817036	0.183573
SPD_0108		2116.31	0.870183	0.216672	4.01613	5.91613e-05	0.000537704
SPD_0109		141.568	0.337563	0.520649	0.64835	0.516759	0.662523
SPD_0110	argG	335.064	0.368187	0.364122	1.01116	0.311938	0.47326
SPD_0111	argH	434.711	0.36673	0.272079	1.34788	0.177696	0.32483
SPD_0112		233.371	1.0053	0.315606	3.18529	0.00144609	0.00820012
SPD_0113		50.2276	-0.633613	0.585005	-1.08309	0.278769	0.437262
SPD_0114		3.37659	1.00731	1.82148	0.553015	0.580253	NA
SPD_0115		22.4567	-0.401385	0.769824	-0.521398	0.60209	0.727821
SPD_0116		12.6991	-1.3298	1.07086	-1.2418	0.214309	0.363409
SPD_0117		261.425	-0.00889619	0.277847	-0.0320183	0.974457	0.986242
SPD_0118		122.834	0.421837	0.423439	0.996218	0.319144	0.480446
SPD_0119		777.539	0.252051	0.324692	0.776276	0.437586	0.598948
SPD_0120		598.172	0.450841	0.350867	1.28494	0.198815	0.347765
SPD_0121		172.396	0.04609	0.412173	0.111822	0.910965	0.950551
SPD_0122		462.223	0.324502	0.307716	1.05455	0.29163	0.450175
SPD_0123		65.7169	0.600254	0.665051	0.902568	0.366755	0.530363
SPD_0124		323.259	0.117679	0.297311	0.39581	0.692245	0.800106
SPD_0125		32.1479	0.174549	0.749421	0.232912	0.81583	0.887962
SPD_0126	pspA	28652.8	0.80586	0.229598	3.50987	0.000448327	0.003148
SPD_0127	trmU	16989	-0.0344446	0.165082	-0.208652	0.83472	0.899961
SPD_0128		3084.27	-0.346582	0.241857	-1.433	0.151857	0.289287
SPD_0129	gidA	16721.5	-0.527809	0.179421	-2.94174	0.00326378	0.0162818
SPD_0130		47767.5	-0.827795	0.192604	-4.29791	1.72414e-05	0.000181267
SPD_0131		2763.18	-0.410266	0.203507	-2.01598	0.0438021	0.117673
SPD_0132		11.4995	-0.871097	1.0982	-0.793205	0.427659	0.588674
SPD_0133		8.91041	-0.132492	1.25856	-0.105273	0.916159	0.953413
SPD_0134		2416.66	-0.337868	0.212927	-1.58678	0.112563	0.234154
SPD_0135	rimI	1271.09	-0.384044	0.217486	-1.76583	0.0774237	0.176956
SPD_0136		6213.27	-0.694007	0.174848	-3.9692	7.21133e-05	0.000647536
SPD_0137		68.5459	-0.0934868	0.516764	-0.180908	0.85644	0.914011
SPD_0138		616.459	0.254931	0.268266	0.950292	0.341964	0.504643
SPD_0139		295.222	0.560831	0.33812	1.65867	0.0971817	0.209215
SPD_0140		662.872	0.470775	0.228797	2.05761	0.0396275	0.109136
SPD_0141		10.1115	-0.872251	1.27836	-0.682318	0.495038	0.646207
SPD_0142		11.8422	1.33379	1.24114	1.07465	0.282533	0.441033
SPD_0143		13.0582	-1.16898	1.19183	-0.980824	0.326679	0.488387
SPD_0144		1152.87	0.438394	0.218989	2.0019	0.0452951	0.120849
SPD_0145		514.446	-0.0311041	0.297516	-0.104546	0.916736	0.953504
SPD_0146		1688.71	-0.554737	0.234343	-2.3672	0.0179232	0.0615913
SPD_0147		1329.4	-0.437487	0.242975	-1.80054	0.0717747	0.167692
SPD_0148		2826.63	-0.188206	0.260009	-0.723843	0.469162	0.627514
SPD_0149		57.37	0.496402	0.50013	0.992545	0.320931	0.482762
SPD_0150		8745.31	-0.0555682	0.227414	-0.244348	0.806961	0.882756
SPD_0151		4571.84	0.363498	0.182879	1.98765	0.0468508	0.123475
SPD_0152		2934.13	0.256256	0.200148	1.28034	0.200426	0.34931
SPD_0153		4182.43	0.116363	0.199782	0.582451	0.560263	0.693642
SPD_0154		3363.18	0.167482	0.176432	0.949272	0.342482	0.504643
SPD_0155		772.07	-0.269846	0.303398	-0.889411	0.373782	0.536536
SPD_0156		1292.12	-0.687141	0.326837	-2.1024	0.0355186	0.100412
SPD_0157		3195.13	-0.566696	0.243465	-2.32763	0.0199318	0.0662688
SPD_0158		2855.07	-0.209342	0.184454	-1.13493	0.256405	0.410122
SPD_0159		19101.2	-0.928755	0.28924	-3.21102	0.00132267	0.0076112
SPD_0160		1872.05	-0.117808	0.188441	-0.625168	0.531861	0.671297
SPD_0161		1435.48	0.440745	0.238692	1.8465	0.0648194	0.155155
SPD_0162		141.46	0.687199	0.397877	1.72716	0.0841383	0.188102
SPD_0163		98.8718	0.569688	0.48726	1.16917	0.242336	0.393801
SPD_0164		27.3154	-0.477597	0.873487	-0.54677	0.584536	0.712358
SPD_0165	hexB	7772.99	-0.329434	0.206686	-1.59388	0.110962	0.231319
SPD_0166	ribH	293.009	1.40645	0.40912	3.43774	0.000586591	0.00388626
SPD_0167	ribB	755.421	1.59091	0.288782	5.50905	3.60782e-08	7.3096e-07
SPD_0168	ribE	408.128	1.49064	0.35385	4.21263	2.52412e-05	0.000255698
SPD_0169	ribD	759.763	1.39268	0.316485	4.40046	1.0802e-05	0.000117374
SPD_0170	ruvA	1943.73	0.306218	0.234137	1.30786	0.190921	0.340051
SPD_0171	tag	2347.59	0.149285	0.228139	0.65436	0.51288	0.658561
SPD_0172		1300.66	0.0823058	0.191846	0.42902	0.667908	0.781516
SPD_0173		2710.42	0.500666	0.235924	2.12215	0.0338249	0.0976105
SPD_0174		7673.19	-0.188083	0.17458	-1.07735	0.281324	0.440477
SPD_0175		9130.63	-0.169095	0.213518	-0.791949	0.428391	0.589264
SPD_0176	uvrA	15111.7	-0.534087	0.173008	-3.08706	0.00202147	0.0109826
SPD_0177		6375.95	-0.429173	0.168417	-2.54828	0.0108254	0.0425362
SPD_0178		26825.1	0.39876	0.373954	1.06633	0.286273	0.44402
SPD_0179		8243.97	1.23127	0.314628	3.91342	9.09975e-05	0.000790135
SPD_0180		10214.9	0.249039	0.282168	0.882592	0.377457	0.540614
SPD_0181		6314.86	0.610046	0.18662	3.26891	0.00107961	0.00642154
SPD_0182		2437.07	0.413399	0.221238	1.86857	0.0616822	0.150541
SPD_0183	folC	11513.1	0.174417	0.302625	0.576348	0.56438	0.696965
SPD_0184		5669.07	0.748275	0.199386	3.7529	0.000174798	0.00141659
SPD_0185		3074.55	1.11845	0.267836	4.17587	2.96844e-05	0.000291597
SPD_0186		9367.27	-0.158853	0.217637	-0.729899	0.465452	0.623917
SPD_0187	nrdD	16830.1	0.138956	0.192966	0.720103	0.471462	0.629141
SPD_0188		417.609	0.625183	0.288792	2.16482	0.0304014	0.0905008
SPD_0189		2077.5	0.376466	0.212314	1.77315	0.0762033	0.175195
SPD_0190	nrdG	2436.32	0.366202	0.249159	1.46975	0.141629	0.273594
SPD_0191		3140.23	0.278319	0.225993	1.23154	0.218122	0.366997
SPD_0192	rpsJ	68021.9	-0.251033	0.234154	-1.07208	0.283683	0.442472
SPD_0193	rplC	104326	-0.420951	0.176481	-2.38525	0.0170677	0.0595992
SPD_0194	rplD	74866.6	-0.361349	0.189786	-1.90399	0.0569117	0.143571
SPD_0195	rplW	26031.8	-0.138528	0.281716	-0.491728	0.622912	0.746957
SPD_0196	rplB	137938	-0.354903	0.168621	-2.10473	0.0353146	0.100273
SPD_0197	rpsS	38999.3	-0.0950109	0.218352	-0.435126	0.663471	0.779728
SPD_0198	rplV	44722.1	-0.130239	0.208684	-0.624097	0.532564	0.671749
SPD_0199	rpsC	93641.1	-0.204217	0.189883	-1.07549	0.282157	0.4408
SPD_0200	rplP	65082.8	-0.238576	0.176672	-1.35039	0.176892	0.32397
SPD_0201	rpmC	19107.1	-0.0519475	0.220835	-0.235232	0.814029	0.887962
SPD_0202	rpsQ	36339	-0.0826059	0.226158	-0.365258	0.714919	0.815457
SPD_0203	rplN	58385.7	-0.184157	0.201698	-0.913036	0.361223	0.523532
SPD_0204	rplX	49901	-0.187565	0.210235	-0.892171	0.372301	0.5352
SPD_0205	rplE	66117.4	-0.240613	0.202271	-1.18956	0.23422	0.384437
SPD_0206	rpsN	39924	-0.268391	0.181782	-1.47644	0.139826	0.273268
SPD_0207	rpsH	55827.7	-0.177616	0.19957	-0.889992	0.37347	0.536484
SPD_0208	rplF	87259.3	-0.305078	0.167048	-1.82629	0.0678065	0.160834
SPD_0209	rplR	51686.5	-0.289242	0.168813	-1.71339	0.086641	0.191662
SPD_0210	rpsE	65563.9	-0.420206	0.165265	-2.54262	0.0110025	0.0430581
SPD_0211	rpmD	24039.3	-0.345799	0.166997	-2.07069	0.0383875	0.106968
SPD_0212	rplO	45225.2	-0.32406	0.16906	-1.91683	0.0552591	0.140312
SPD_0213	secY	130357	-0.332542	0.164854	-2.0172	0.043675	0.117494
SPD_0214	adk	13284.3	0.452547	0.328016	1.37965	0.167696	0.311229
SPD_0215	infA	22759.2	-0.205397	0.2974	-0.690642	0.489791	0.64151
SPD_0216	rpsM	28804.2	-0.244624	0.283975	-0.861425	0.389004	0.549066
SPD_0217	rpsK	48347.3	-0.514782	0.191302	-2.69094	0.00712514	0.030127
SPD_0218	rpoA	126352	-0.466483	0.206906	-2.25457	0.0241603	0.0759158
SPD_0219	rplQ	54365	-0.479391	0.230937	-2.07586	0.0379073	0.105782
SPD_0220		987.517	0.168064	0.268751	0.625351	0.531741	0.671297
SPD_0221		10798.7	0.0655879	0.186898	0.350928	0.725642	0.82392
SPD_0222		7970.93	0.619917	0.255601	2.42533	0.0152947	0.0553557
SPD_0223		57.0895	-0.495983	0.50507	-0.982008	0.326096	0.488265
SPD_0224		33.7902	0.824211	0.659999	1.24881	0.211736	0.360017
SPD_0225		51.2348	0.872768	0.565639	1.54298	0.122836	0.249391
SPD_0226		13.7047	0.154148	1.15998	0.132889	0.894281	0.940549
SPD_0227		7.84617	1.32137	1.31684	1.00344	0.315651	NA
SPD_0228		106.911	0.874306	0.411929	2.12247	0.0337983	0.0976105
SPD_0229		188.324	0.803729	0.319146	2.51837	0.0117899	0.045589
SPD_0230		379.363	0.38314	0.418196	0.916175	0.359575	0.52192
SPD_0231		449.022	0.654867	0.417971	1.56678	0.117167	0.241153
SPD_0232		23.5143	0.218829	0.764191	0.286354	0.774607	0.861906
SPD_0233		86.8463	0.238258	0.523565	0.455068	0.649061	0.768832
SPD_0234		606.122	0.556317	0.288033	1.93144	0.0534288	0.136916
SPD_0235	pfl	1503.56	0.805355	0.213283	3.77599	0.000159372	0.00130243
SPD_0236	talC	402.271	0.940624	0.252347	3.7275	0.000193392	0.00155433
SPD_0237	gldA	992.788	0.931339	0.22078	4.2184	2.46044e-05	0.000250553
SPD_0238	leuS	33265.6	-0.694457	0.181036	-3.83602	0.000125044	0.00104382
SPD_0239		1139.73	-0.607805	0.215896	-2.81526	0.00487372	0.0225163
SPD_0240		975.006	-0.532697	0.230821	-2.30783	0.0210084	0.0686744
SPD_0241	ruvB	3196.59	-0.620012	0.182358	-3.39996	0.000673955	0.00432621
SPD_0242		2287.25	-0.869084	0.225015	-3.86233	0.00011231	0.000953896
SPD_0243	uppS	10702.9	0.000774723	0.2509	0.00308777	0.997536	0.999077
SPD_0244	cdsA	9277.34	-0.233654	0.251758	-0.928089	0.353361	0.51637
SPD_0245	eep	20689.6	-0.0767479	0.198601	-0.386442	0.699169	0.803714
SPD_0246	proS	40450.1	0.0535124	0.177745	0.301062	0.763367	0.854591
SPD_0247		1767.93	0.872326	0.191249	4.56121	5.08586e-06	6.1825e-05
SPD_0248	glmS	26186.5	-0.554573	0.170854	-3.2459	0.00117081	0.00681805
SPD_0249		9897.29	2.2214	0.286776	7.74611	9.47491e-15	8.77557e-13
SPD_0250		3408.77	0.472603	0.18453	2.56112	0.0104334	0.041079
SPD_0251	rpsL	47973.6	-0.382928	0.225329	-1.69942	0.0892408	0.195737
SPD_0252	rpsG	64012.8	-0.591802	0.185147	-3.19639	0.00139157	0.00798409
SPD_0253	fusA	209277	-0.4285	0.180502	-2.37394	0.0175996	0.0608014
SPD_0254	polC	19949.5	-0.225518	0.211047	-1.06857	0.285265	0.443638
SPD_0255		2172.28	0.299851	0.204026	1.46967	0.14165	0.273594
SPD_0256		2244.94	0.262786	0.179942	1.46039	0.144182	0.277383
SPD_0257		580.753	0.405463	0.295354	1.3728	0.169813	0.314259
SPD_0258	pepS	13941.4	0.0960417	0.169279	0.567357	0.570472	0.701814
SPD_0259		2978.97	0.195159	0.209091	0.933368	0.35063	0.51431
SPD_0260	rsuA-1	1881.98	-0.26105	0.252813	-1.03258	0.3018	0.461244
SPD_0261	pepC	31295.2	-0.767163	0.203229	-3.77487	0.000160089	0.00130282
SPD_0262		55355.5	-1.33946	0.203866	-6.57032	5.02083e-11	1.99173e-09
SPD_0263	manM	41082.2	-1.37355	0.237117	-5.79273	6.92503e-09	1.77226e-07
SPD_0264	manL	32152.9	-1.19872	0.324191	-3.69758	0.000217661	0.00171397
SPD_0265		10128.1	0.125976	0.180441	0.698158	0.485078	0.639352
SPD_0266		6506.78	0.278506	0.258726	1.07645	0.281724	0.440477
SPD_0267		3588.11	-1.02223	0.181868	-5.62072	1.90168e-08	4.40329e-07
SPD_0268		712.571	-0.530581	0.27696	-1.91573	0.0553991	0.140484
SPD_0269	folP	4706.39	-0.298635	0.241289	-1.23767	0.21584	0.364102
SPD_0270		5661.31	-0.126324	0.170208	-0.742176	0.457981	0.61749
SPD_0271	folE	2809.12	-0.304703	0.186487	-1.63391	0.102277	0.217647
SPD_0272	sulD	6538.71	-0.282992	0.172276	-1.64267	0.100451	0.214774
SPD_0273		2945.47	-0.272759	0.37109	-0.735022	0.462326	0.620725
SPD_0274	rplM	46819.3	-0.730958	0.223912	-3.26449	0.00109661	0.00648303
SPD_0275	rpsI	45725.6	-0.558647	0.246406	-2.26718	0.0233793	0.0742902
SPD_0276		1.12328	3.44648	3.97222	0.867646	0.385588	NA
SPD_0277	bglA-1	142.315	0.289097	0.798947	0.361847	0.717466	0.817021
SPD_0278		8.61838	1.43475	1.47654	0.971699	0.331201	0.494007
SPD_0279		28.395	0.943418	1.19755	0.787789	0.43082	0.591674
SPD_0280		211.406	2.21287	0.417467	5.3007	1.15357e-07	2.13685e-06
SPD_0281		20.7749	2.48816	0.95843	2.59608	0.00942953	0.0378153
SPD_0282		53.784	2.03861	0.571167	3.5692	0.000358071	0.00258903
SPD_0283		278.559	2.0024	0.303512	6.59744	4.18329e-11	1.6951e-09
SPD_0284		266.779	0.111933	0.312933	0.357691	0.720575	0.819122
SPD_0285		5512.38	0.765795	0.173329	4.41815	9.95486e-06	0.000111277
SPD_0286		752.255	0.086141	0.265027	0.325027	0.745161	0.839577
SPD_0287		580.869	0.796185	0.304657	2.61338	0.00896512	0.0361018
SPD_0288		8.31972	-0.706308	1.34803	-0.523954	0.60031	0.726122
SPD_0289	eda	134.329	0.293059	0.511829	0.572572	0.566934	0.699113
SPD_0290		179.89	0.175297	0.52648	0.33296	0.739165	0.835372
SPD_0291		118.348	-0.0426951	0.528742	-0.0807484	0.935642	0.962058
SPD_0292		143.933	-0.287277	0.398688	-0.720555	0.471183	0.629141
SPD_0293		6.17599	0.26583	1.38295	0.19222	0.84757	NA
SPD_0294		33.197	0.74567	0.672758	1.10838	0.267699	0.424347
SPD_0295		21.6686	0.866809	0.833635	1.0398	0.298435	0.457773
SPD_0296		26.0858	0.583073	0.983738	0.592712	0.553374	0.687399
SPD_0297		42.0407	0.476575	0.669419	0.711924	0.476512	0.631776
SPD_0298	yajC-1	7.9309	1.53773	1.47821	1.04026	0.298219	NA
SPD_0299		0	NA	NA	NA	NA	NA
SPD_0300		15.7076	1.45713	0.935678	1.5573	0.1194	0.24523
SPD_0301	regR	4597.08	0.0289581	0.343634	0.0842703	0.932842	0.961005
SPD_0302		587.097	-0.389378	0.317068	-1.22806	0.219426	0.36823
SPD_0303		511.672	-0.814576	0.349019	-2.3339	0.0196007	0.0656802
SPD_0304	mraW	4947.45	-0.258816	0.173729	-1.48977	0.136285	0.268659
SPD_0305	ftsL	1469.12	-0.253282	0.222244	-1.13966	0.254429	0.407968
SPD_0306	pbpX	25224.1	-0.228782	0.170924	-1.3385	0.180734	0.327844
SPD_0307	mraY	11197.7	-0.410855	0.173006	-2.37481	0.017558	0.0608014
SPD_0308	clpL	10227.3	0.361449	0.447738	0.807277	0.419507	0.579915
SPD_0309	luxS	4821.07	-0.507754	0.198086	-2.5633	0.0103681	0.0410713
SPD_0310		25074.6	-0.550484	0.181257	-3.03704	0.00238917	0.0126965
SPD_0311	dexB	29963.3	-0.365118	0.22408	-1.62941	0.103227	0.219188
SPD_0312		77.8555	0.181261	0.459375	0.394582	0.693151	0.800106
SPD_0313		1034.41	1.17511	0.23368	5.02871	4.93789e-07	8.07076e-06
SPD_0314		42.6627	0.614837	0.640367	0.960133	0.336988	0.499956
SPD_0315	cps2A	59071.3	0.0470699	0.24391	0.192981	0.846974	0.907288
SPD_0316	cps2B	29723.2	0.0454079	0.252912	0.17954	0.857513	0.914399
SPD_0317	cps2C	30217.3	0.0326881	0.218718	0.149453	0.881196	0.932496
SPD_0318	cps2D	31175.1	-0.0192305	0.218954	-0.0878289	0.930013	0.959106
SPD_0319	cps2E	58695.5	0.157275	0.21924	0.717365	0.473149	0.629894
SPD_0320	cps2T	48263.6	0.16774	0.175737	0.954496	0.339833	0.503408
SPD_0321	cps2F	28195.9	0.369658	0.210669	1.75469	0.0793125	0.179884
SPD_0322	cps2G	21391.6	0.328966	0.212846	1.54556	0.122211	0.248902
SPD_0323	csp2H	30134	0.274021	0.178145	1.53819	0.124003	0.251162
SPD_0324	cps2I	22041.4	0.417821	0.23071	1.81102	0.0701371	0.165755
SPD_0325		28573	0.381385	0.186018	2.05026	0.0403389	0.110506
SPD_0326	cps2K	54642	0.36785	0.211322	1.74071	0.0817349	0.183573
SPD_0327	cps2P	32175.5	0.254938	0.173352	1.47064	0.141389	0.273594
SPD_0328	cps2L	55085.7	0.149506	0.175606	0.851374	0.394562	0.554095
SPD_0329	rfbC	35765.6	0.193189	0.179397	1.07688	0.281533	0.440477
SPD_0330	rfbB	80642.4	0.0182305	0.183894	0.0991363	0.92103	0.955915
SPD_0331	rfbD	28934.9	0.531816	0.169924	3.12973	0.00174967	0.00966791
SPD_0332		31682.3	0.459677	0.165236	2.78194	0.00540353	0.0241052
SPD_0333		3817.69	0.451607	0.188311	2.3982	0.0164759	0.0584138
SPD_0334	aliA	21936.6	0.185053	0.279959	0.661	0.508613	0.656002
SPD_0335		970.253	0.0137487	0.334265	0.0411311	0.967191	0.983885
SPD_0336	pbp1A	48900.1	-0.0448547	0.209134	-0.214479	0.830174	0.897049
SPD_0337	recU	11359.7	-0.354368	0.255689	-1.38594	0.165767	0.308237
SPD_0338		315.658	0.415047	0.361505	1.14811	0.250923	0.403851
SPD_0339		5799.76	0.214183	0.270751	0.791069	0.428904	0.589553
SPD_0340	rnpB	68520.2	0.0663695	0.230696	0.287692	0.773583	0.861258
SPD_0341		10124.8	0.483151	0.186082	2.59645	0.00941937	0.0378153
SPD_0342		14443.8	0.527452	0.192442	2.74084	0.00612831	0.0265792
SPD_0343	gnd	48867.6	-0.250496	0.232391	-1.0779	0.281076	0.440477
SPD_0344		23063.4	-0.0894236	0.175935	-0.508275	0.611261	0.736417
SPD_0345	cbpC	4336.1	0.430858	0.273339	1.57628	0.114962	0.237873
SPD_0346	mvk	2525.12	-0.539119	0.232811	-2.31569	0.0205751	0.0675989
SPD_0347	mvaD	4721.09	-0.560681	0.175695	-3.19121	0.00141677	0.00810473
SPD_0348	mvaK2	6831.22	-0.68053	0.173405	-3.92451	8.6908e-05	0.000758593
SPD_0349	fni	7721.29	-0.856131	0.169993	-5.03627	4.747e-07	7.8245e-06
SPD_0350		3140.38	0.237684	0.390363	0.60888	0.542604	0.67868
SPD_0351		3610.64	0.646887	0.326291	1.98254	0.0474184	0.124298
SPD_0352		2092.61	0.86122	0.25446	3.3845	0.000713075	0.00453246
SPD_0353		458.785	1.4742	0.301092	4.89618	9.77167e-07	1.48484e-05
SPD_0354		1740.52	1.12627	0.216332	5.20623	1.92717e-07	3.40758e-06
SPD_0355		1104.56	0.976199	0.221727	4.40271	1.06908e-05	0.000116818
SPD_0356	cbpG	1303.72	1.11319	0.29059	3.83081	0.000127724	0.00106164
SPD_0357	cbpF	3547.36	1.11553	0.181965	6.13043	8.76402e-10	2.62247e-08
SPD_0358		21.2663	-0.317799	0.855084	-0.371658	0.710148	0.812492
SPD_0359		0	NA	NA	NA	NA	NA
SPD_0360	mtlA	45.6997	0.31997	0.649595	0.492569	0.622317	0.746704
SPD_0361		22.155	1.17063	0.828018	1.41378	0.157427	0.296989
SPD_0362	mtlA2	4.56556	-0.0277644	1.65448	-0.0167814	0.986611	NA
SPD_0363		14.3627	1.2778	0.975555	1.30982	0.190256	0.339182
SPD_0364		1.37212	2.00858	3.97577	0.505206	0.613414	NA
SPD_0365	tig	57246.8	-0.577319	0.201507	-2.86501	0.00416994	0.0199276
SPD_0366		8212.24	0.0500087	0.19954	0.25062	0.802108	0.87893
SPD_0367	lepB	6737.68	-0.524336	0.187334	-2.79894	0.00512703	0.0232993
SPD_0368	rnhC	8101.92	-0.724509	0.213921	-3.3868	0.000707133	0.00450942
SPD_0369		3092.33	-0.136937	0.183485	-0.746315	0.455477	0.615211
SPD_0370		7371.48	-0.153164	0.182092	-0.841136	0.400272	0.559288
SPD_0371		18721.1	-0.259519	0.183223	-1.41641	0.156654	0.295818
SPD_0372		3040.28	0.442953	0.221617	1.99874	0.045637	0.121099
SPD_0373		1820.87	-0.207823	0.277023	-0.750202	0.453133	0.613517
SPD_0374		4553.42	-0.993643	0.350425	-2.83554	0.00457482	0.0215448
SPD_0375	serS	15060.5	-0.220153	0.246628	-0.89265	0.372044	0.5352
SPD_0376		3166.34	0.256144	0.220523	1.16153	0.245427	0.397135
SPD_0377		9845.8	0.076753	0.235519	0.325889	0.744508	0.83946
SPD_0378		31786.2	-0.97476	0.309783	-3.14659	0.00165185	0.00920588
SPD_0379		41313.2	-0.983699	0.211848	-4.64342	3.42692e-06	4.35644e-05
SPD_0380	fabH	77995.6	-1.01414	0.223575	-4.536	5.73313e-06	6.84107e-05
SPD_0381	acpP	27977.1	-0.791695	0.197105	-4.0166	5.90426e-05	0.000537704
SPD_0382	fabK	28772	-1.06208	0.232711	-4.56395	5.01998e-06	6.14079e-05
SPD_0383	fabD	46743.7	-1.13254	0.200723	-5.64231	1.67786e-08	3.93186e-07
SPD_0384	fabG	41250.7	-1.14671	0.180022	-6.36985	1.89211e-10	6.9437e-09
SPD_0385	fabF	94236.7	-1.07653	0.187454	-5.74292	9.30555e-09	2.23528e-07
SPD_0386	accB	32664.3	-1.01665	0.188076	-5.40553	6.46156e-08	1.26947e-06
SPD_0387	fabZ	31540.9	-1.16046	0.208082	-5.57696	2.44753e-08	5.34881e-07
SPD_0388	accC	90082.4	-1.1477	0.186431	-6.15619	7.45146e-10	2.30049e-08
SPD_0389	accD	69432.2	-1.19846	0.20416	-5.87019	4.35296e-09	1.14412e-07
SPD_0390	accA	55949.7	-1.2836	0.207638	-6.18192	6.33274e-10	2.08766e-08
SPD_0391		737.579	-0.442771	0.314485	-1.40793	0.159153	0.299085
SPD_0392		1611.39	-0.521365	0.21677	-2.40516	0.0161655	0.0576962
SPD_0393	nusB	13341.9	-0.382772	0.198695	-1.92643	0.0540502	0.137782
SPD_0394		9006.99	-0.403233	0.20242	-1.99207	0.0463638	0.122555
SPD_0395	efp	13649	-0.329497	0.21028	-1.56695	0.117127	0.241153
SPD_0396	gatB	20999	-0.742394	0.173784	-4.27194	1.93777e-05	0.000201549
SPD_0397	gatA	14698.5	-0.69097	0.192163	-3.59575	0.000323454	0.00237403
SPD_0398	gatC	1534.84	-0.521158	0.237808	-2.19151	0.0284152	0.0866976
SPD_0399	prfC	19491.4	0.00350119	0.177058	0.0197743	0.984223	0.992387
SPD_0400		4870.8	0.0281219	0.190848	0.147352	0.882854	0.933742
SPD_0401	rpmB	8248.38	-0.226244	0.275591	-0.820943	0.411679	0.571968
SPD_0402		4672.24	0.0197292	0.206187	0.095686	0.92377	0.955915
SPD_0403		65591.2	-0.345122	0.198036	-1.74272	0.0813821	0.183204
SPD_0404	ilvB	5301.49	0.00178417	0.202344	0.00881751	0.992965	0.996551
SPD_0405	ilvN	1465.31	0.147442	0.225368	0.654226	0.512966	0.658561
SPD_0406	ilvC	3598.52	0.127096	0.217682	0.583863	0.559313	0.692906
SPD_0407		595.168	0.208224	0.2979	0.698973	0.484569	0.639352
SPD_0408		934.233	-0.0960011	0.217868	-0.440638	0.659475	0.77644
SPD_0409	ilvA	1648.68	-0.0331038	0.258703	-0.12796	0.89818	0.942774
SPD_0410		7783.77	-0.253861	0.21847	-1.162	0.245237	0.397135
SPD_0411		7230.63	0.241445	0.240638	1.00335	0.315691	0.476723
SPD_0412		8648.71	0.279837	0.221733	1.26205	0.206932	0.35618
SPD_0413		0.485615	-0.296153	4.99193	-0.0593264	0.952692	NA
SPD_0414		8582.83	0.220721	0.215762	1.02298	0.306316	0.466551
SPD_0415		20.2715	0.187978	0.806037	0.233212	0.815597	0.887962
SPD_0416		15.3979	-0.280262	0.969744	-0.289006	0.772577	0.860631
SPD_0417	bacA	13262.7	-0.360114	0.235586	-1.52859	0.126367	0.253909
SPD_0418		389.562	0.406105	0.276038	1.47119	0.141239	0.273594
SPD_0419	dinP	1428.13	0.171927	0.331763	0.518221	0.604304	0.730044
SPD_0420	pflB	82166.4	0.605398	0.325651	1.85904	0.0630216	0.152459
SPD_0421		406.348	0.53406	0.326606	1.63518	0.102011	0.217318
SPD_0422		332.851	0.668094	0.276979	2.41207	0.0158621	0.0570273
SPD_0423		1070.09	0.430864	0.246863	1.74536	0.0809231	0.182805
SPD_0424		29.0853	0.209535	0.774696	0.270474	0.786796	0.869545
SPD_0425		60.1088	0.0896443	0.538302	0.166532	0.867739	0.920759
SPD_0426	lacF-1	1.67397	1.10343	3.6844	0.299486	0.764569	NA
SPD_0427	lacG-1	62.3187	0.444484	0.529376	0.839638	0.401111	0.560058
SPD_0428	lacE-1	119.87	0.0102904	0.420662	0.0244625	0.980484	0.989642
SPD_0429		10063.6	-0.790046	0.235684	-3.35214	0.000801908	0.00493579
SPD_0430		8959.43	-0.811627	0.25499	-3.18298	0.00145768	0.00824185
SPD_0431		1573.83	-0.515809	0.221601	-2.32765	0.0199308	0.0662688
SPD_0432		1672.73	-0.346719	0.206074	-1.6825	0.0924728	0.200736
SPD_0433		372.293	-0.544036	0.255539	-2.12897	0.0332567	0.0963998
SPD_0434		8012.88	-0.450734	0.239303	-1.88353	0.0596283	0.148167
SPD_0435		4216.61	-0.439262	0.184983	-2.37461	0.0175674	0.0608014
SPD_0436		696.592	0.154723	0.382914	0.404068	0.686163	0.795818
SPD_0437		15096.3	0.213149	0.221945	0.960369	0.336869	0.499956
SPD_0438		4563.05	0.837603	0.175035	4.78535	1.70693e-06	2.42334e-05
SPD_0439		2882.8	0.522707	0.187833	2.78282	0.00538883	0.0241052
SPD_0440		3005.8	0.458779	0.193629	2.36937	0.0178185	0.0613957
SPD_0441		10070.7	0.256069	0.243914	1.04984	0.293794	0.452079
SPD_0442	pyrG	18168.4	-0.995315	0.176046	-5.65373	1.57007e-08	3.72412e-07
SPD_0443		5922.7	-0.251312	0.211234	-1.18973	0.234152	0.384437
SPD_0444		951.12	0.397303	0.241889	1.64251	0.100485	0.214774
SPD_0445	pgk	62389.8	-0.78125	0.209667	-3.72615	0.000194428	0.00155622
SPD_0446		2154.78	-0.259682	0.23768	-1.09257	0.274582	0.43279
SPD_0447		14488.8	-0.535469	0.312595	-1.71298	0.0867161	0.191662
SPD_0448	glnA	57286.6	-0.109956	0.218764	-0.502624	0.615229	0.740025
SPD_0449		742.548	0.689662	0.291546	2.36553	0.0180043	0.0617608
SPD_0450		302.997	1.10994	0.525165	2.11352	0.0345567	0.0987762
SPD_0451		1454.72	-0.823045	0.241084	-3.41393	0.000640335	0.00413771
SPD_0452		1583.1	2.72421	0.216251	12.5975	2.18053e-36	6.05876e-34
SPD_0453	hsdS	3431.3	1.29601	0.209975	6.17218	6.73548e-10	2.17224e-08
SPD_0454	hsdM	3292.14	0.468778	0.188824	2.48262	0.013042	0.0490109
SPD_0455	hsdR	6420.35	0.225979	0.237789	0.950336	0.341942	0.504643
SPD_0456		15.2929	0.632703	1.02054	0.619966	0.53528	0.673428
SPD_0457		36.0727	0.489139	0.700784	0.697988	0.485184	0.639352
SPD_0458	hrcA	6254.07	0.523532	0.322222	1.62476	0.104214	0.220803
SPD_0459	grpE	4298.41	1.3039	0.355327	3.66959	0.000242943	0.00187471
SPD_0460	dnaK	24066.6	1.27112	0.311199	4.08459	4.41549e-05	0.000414886
SPD_0461	dnaJ	7833.39	0.62793	0.333057	1.88535	0.0593821	0.148075
SPD_0462		1851.82	-0.199981	0.367962	-0.543483	0.586797	0.714218
SPD_0463		2441.9	-0.195405	0.466432	-0.418935	0.675264	0.785519
SPD_0464		5674.24	-0.459141	0.222221	-2.06614	0.0388152	0.107697
SPD_0465		11016.6	-0.460171	0.175357	-2.6242	0.0086854	0.0351939
SPD_0466		578.352	-1.05249	1.70917	-0.615791	0.538033	0.675144
SPD_0467	blpS	1317.34	0.268832	0.221077	1.21601	0.223982	0.372349
SPD_0468	blpR	3662.6	0.322815	0.203741	1.58444	0.113093	0.234505
SPD_0469	blpH	4110.02	0.530016	0.176388	3.00482	0.00265736	0.0137462
SPD_0470	blpC	7.21454	1.12298	1.35804	0.826913	0.408286	NA
SPD_0471	blpB	315.453	0.948486	1.36238	0.696198	0.486305	0.63958
SPD_0472	blpA	2432.71	-0.475736	1.82062	-0.261304	0.793858	0.873334
SPD_0473	blpY	6285.78	-0.699728	1.66831	-0.419422	0.674907	0.785519
SPD_0474		1327.32	-0.683002	1.51912	-0.449603	0.652996	0.77142
SPD_0475		2189.03	-0.914559	1.47825	-0.618675	0.53613	0.673626
SPD_0476		7063.55	0.0215698	0.227033	0.0950076	0.924309	0.955915
SPD_0477	trmB	5834.21	-0.236487	0.203118	-1.16428	0.244309	0.395985
SPD_0478		4427.9	0.254931	0.24651	1.03416	0.301061	0.46071
SPD_0479	nusA	12732.5	0.0483586	0.216286	0.223587	0.823079	0.892855
SPD_0480		2163.51	-0.0451792	0.234181	-0.192924	0.847018	0.907288
SPD_0481		1518.21	0.1888	0.300715	0.627838	0.53011	0.670322
SPD_0482	infB	44113.9	-0.0467968	0.177207	-0.264079	0.791719	0.871967
SPD_0483	rbfA	4187.31	0.0475377	0.193626	0.245513	0.80606	0.882266
SPD_0484		17.6439	0.524299	0.901979	0.581277	0.561054	0.69418
SPD_0485		3.43102	0.107772	1.97487	0.0545717	0.95648	NA
SPD_0486		0	NA	NA	NA	NA	NA
SPD_0487		774.061	-0.228018	0.226548	-1.00649	0.31418	0.475377
SPD_0488		4620.1	-0.441415	0.17068	-2.58621	0.00970368	0.0386827
SPD_0489		600.004	-0.308168	0.27493	-1.1209	0.262332	0.41857
SPD_0490		3389.79	-0.259659	0.283079	-0.917266	0.359003	0.52187
SPD_0491		1121.59	-0.109946	0.372581	-0.295093	0.767923	0.857411
SPD_0492		1844.18	-0.436696	0.285388	-1.53018	0.125971	0.253375
SPD_0493		2549.21	-0.316192	0.286893	-1.10213	0.270406	0.427246
SPD_0494	valS	26517	-0.924605	0.167233	-5.52884	3.22362e-08	6.59993e-07
SPD_0495		422.667	0.0901812	0.379452	0.237661	0.812144	0.886431
SPD_0496		818.978	0.299899	0.238538	1.25724	0.208667	0.357899
SPD_0497		18.1128	0.338242	0.879629	0.384528	0.700587	0.804393
SPD_0498		9.85054	0.0451504	1.24629	0.0362277	0.971101	0.985799
SPD_0499		0	NA	NA	NA	NA	NA
SPD_0500		965.395	0.713843	0.215896	3.30642	0.000944954	0.00570788
SPD_0501	licT	184.521	1.2375	0.334485	3.69973	0.000215827	0.0017134
SPD_0502		607.299	1.56112	0.253216	6.16518	7.04033e-10	2.20862e-08
SPD_0503	bglA-2	634.075	1.99039	0.228166	8.72343	2.69904e-18	4.68834e-16
SPD_0504	pheS	3249.89	-0.968603	0.194361	-4.98352	6.24382e-07	1.01202e-05
SPD_0505		1589.08	-0.967767	0.212779	-4.54822	5.41017e-06	6.49555e-05
SPD_0506	pheT	14180.3	-1.15164	0.173697	-6.63018	3.35289e-11	1.44919e-09
SPD_0507		7111.37	-0.328447	0.197712	-1.66124	0.0966647	0.208444
SPD_0508		34.6908	0.210398	0.699682	0.300705	0.763639	0.854591
SPD_0509		32.3182	-0.488925	0.755449	-0.647199	0.517503	0.662523
SPD_0510	metE	595.647	0.0151645	0.236865	0.0640216	0.948953	0.968879
SPD_0511	metF	263.685	-0.12469	0.285484	-0.436765	0.662281	0.778801
SPD_0512	pnp	31431.5	-0.629214	0.174525	-3.6053	0.000311787	0.0023146
SPD_0513	cysE	7098.09	-0.493205	0.17379	-2.83795	0.00454049	0.0214792
SPD_0514		9974.96	-0.507361	0.175416	-2.89233	0.00382392	0.0186028
SPD_0515	cysS	17010.5	-0.486102	0.169206	-2.87285	0.00406793	0.0196331
SPD_0516		4715.04	-0.604342	0.201388	-3.00088	0.00269197	0.0138883
SPD_0517		12157	-0.45444	0.165613	-2.74398	0.00606986	0.0264706
SPD_0518		819.488	-0.324917	0.347393	-0.935302	0.349632	0.513256
SPD_0519		327.549	-0.0870016	0.353335	-0.246229	0.805505	0.882155
SPD_0520		211.204	-0.12576	0.501271	-0.250882	0.801906	0.87893
SPD_0521	vex1	1927.72	0.129726	0.260527	0.497937	0.618528	0.743075
SPD_0522	vex2	1107.51	0.16235	0.254316	0.638377	0.523228	0.663848
SPD_0523	vex3	2878.55	0.177939	0.205152	0.867355	0.385747	0.547649
SPD_0524	vncR	1553.24	0.0841884	0.254751	0.330473	0.741042	0.837008
SPD_0525	vncS	3377.58	0.0508478	0.217057	0.234261	0.814783	0.887962
SPD_0526	fba	112932	-0.539857	0.232087	-2.3261	0.0200133	0.0664264
SPD_0527		630.834	1.0857	0.247035	4.39492	1.10812e-05	0.000119739
SPD_0528		818.924	1.29729	0.220397	5.88615	3.95298e-09	1.09836e-07
SPD_0529		812.792	1.53031	0.211651	7.23034	4.81799e-13	3.12366e-11
SPD_0530		670.051	1.85469	0.25147	7.37539	1.6387e-13	1.13831e-11
SPD_0531		629.825	1.78435	0.269599	6.61851	3.62845e-11	1.5342e-09
SPD_0532	recJ	9198.97	-0.337561	0.190993	-1.76739	0.0771623	0.176566
SPD_0533		27486.9	-0.350039	0.18559	-1.88608	0.0592838	0.148075
SPD_0534	estA	6096.4	0.280632	0.210184	1.33517	0.181821	0.328663
SPD_0535	murM/fibA	8935.23	0.442113	0.195388	2.26274	0.0236517	0.074599
SPD_0536	fibB	7775.06	0.160031	0.176679	0.905775	0.365055	0.528298
SPD_0537		11544.9	0.71635	0.422951	1.6937	0.0903229	0.197391
SPD_0538	uvrC	7851.12	0.106558	0.317786	0.335313	0.737389	0.833849
SPD_0539		3763.74	-0.134085	0.216532	-0.619237	0.53576	0.673597
SPD_0540		359.529	0.45592	0.309759	1.47185	0.141061	0.273594
SPD_0541		8492.32	-0.378182	0.19932	-1.89736	0.057781	0.145387
SPD_0542	pepV	32555.6	-0.508584	0.21234	-2.39514	0.016614	0.0585336
SPD_0543		2965.16	-0.302295	0.185723	-1.62767	0.103595	0.21973
SPD_0544		642.534	-0.276936	0.246861	-1.12183	0.261936	0.41828
SPD_0545		219.7	-0.296168	0.30531	-0.970057	0.332018	0.494847
SPD_0546	brnQ	17108.1	0.605699	0.288308	2.10087	0.0356519	0.100625
SPD_0547		6165.36	0.305682	0.176188	1.73497	0.0827452	0.185414
SPD_0548		2057.33	0.493179	0.180874	2.72664	0.00639833	0.0274718
SPD_0549		3915.89	0.581266	0.19174	3.03153	0.0024332	0.0128323
SPD_0550	rplK	43596.4	-0.385133	0.26528	-1.4518	0.146558	0.280843
SPD_0551	rplA	65279.4	-0.281341	0.299936	-0.938003	0.348243	0.511967
SPD_0552		6.66396	1.8583	1.54798	1.20047	0.229958	NA
SPD_0553		284.591	1.53148	0.310262	4.93608	7.97104e-07	1.23045e-05
SPD_0554		26672.6	-1.11026	0.267149	-4.15595	3.23942e-05	0.000315033
SPD_0555		21741.2	-1.24154	0.255102	-4.86685	1.13393e-06	1.70969e-05
SPD_0556		22322.9	-1.12088	0.201246	-5.56969	2.55199e-08	5.45454e-07
SPD_0557		16519.2	-1.14949	0.205588	-5.59121	2.25487e-08	5.04105e-07
SPD_0558	prtA	10568.4	-0.753023	0.308258	-2.44283	0.0145726	0.0534785
SPD_0559		313.162	-1.27145	0.280647	-4.53044	5.88598e-06	6.97907e-05
SPD_0560		156.507	-0.851971	0.383992	-2.21872	0.0265058	0.0818315
SPD_0561		1016.57	-0.438655	0.358887	-1.22227	0.221607	0.370297
SPD_0562	bgaA	6996.95	-0.113214	0.214908	-0.526803	0.59833	0.725079
SPD_0563		123.791	0.568711	0.417525	1.3621	0.173166	0.319249
SPD_0564		891.209	-0.15807	0.246239	-0.641937	0.520914	0.663312
SPD_0565		678.869	-0.0862388	0.231461	-0.372585	0.709458	0.812181
SPD_0566		881.227	0.00672549	0.205506	0.0327265	0.973893	0.986242
SPD_0567		833.179	-0.0693448	0.224764	-0.308522	0.757685	0.849393
SPD_0568		267.814	-0.000134461	0.316086	-0.000425395	0.999661	0.999661
SPD_0569		4515.24	-0.0109199	0.175798	-0.0621158	0.950471	0.969919
SPD_0570		2283.63	-0.215699	0.179082	-1.20447	0.228407	0.377861
SPD_0571	ccdA-1	307.045	0.201357	0.32894	0.612138	0.540446	0.676863
SPD_0572		201.104	0.169752	0.306194	0.554392	0.579311	0.708208
SPD_0573	msrAB2	448.556	0.270297	0.332644	0.81257	0.416465	0.57694
SPD_0574		2313.24	-0.690796	0.294741	-2.34374	0.0190915	0.0643168
SPD_0575		5176.03	-0.497368	0.214426	-2.31953	0.0203662	0.0672533
SPD_0576		9057.95	0.0937498	0.235391	0.398272	0.69043	0.798861
SPD_0577	zmpB	117370	0.842894	0.202975	4.15271	3.28563e-05	0.000317938
SPD_0578	pabB	8418.59	0.348518	0.167425	2.08164	0.0373758	0.104598
SPD_0579		4527.24	0.366839	0.230926	1.58856	0.112161	0.233568
SPD_0580	gki	11778.2	-0.222876	0.297183	-0.749962	0.453277	0.613517
SPD_0581	thyA	6214.91	-0.301287	0.222822	-1.35214	0.176331	0.323246
SPD_0582		4813.24	-0.328561	0.219662	-1.49575	0.134718	0.266558
SPD_0583	miaA	4152.71	-0.374148	0.18233	-2.05203	0.0401663	0.110188
SPD_0584	hflX	8494.55	-0.560815	0.185004	-3.03137	0.00243451	0.0128323
SPD_0585		3810.96	-0.467493	0.189051	-2.47284	0.0134044	0.0500644
SPD_0586	rnz	6761.01	-0.421423	0.176558	-2.38689	0.0169918	0.0594406
SPD_0587		7929.86	-0.594545	0.179026	-3.32099	0.000896981	0.00545196
SPD_0588		2903.47	-0.679157	0.176468	-3.84861	0.000118792	0.00100022
SPD_0589		636.227	0.0569413	0.26987	0.210996	0.832891	0.898986
SPD_0590		3794.55	0.0332118	0.259029	0.128217	0.897978	0.942774
SPD_0591		1179.95	-0.0732203	0.201018	-0.364247	0.715673	0.815457
SPD_0592	rsuA-2	252.08	-0.701304	0.354783	-1.97671	0.0480744	0.125515
SPD_0593		49504.8	-0.38519	0.196342	-1.96183	0.0497818	0.129619
SPD_0594		7120.09	-0.368169	0.197758	-1.86171	0.0626433	0.152259
SPD_0595		63.5586	0.00537837	0.492196	0.0109273	0.991281	0.996361
SPD_0596		582.95	0.490153	0.227755	2.1521	0.0313892	0.0926873
SPD_0597		151.05	0.665836	0.353531	1.88339	0.0596477	0.148167
SPD_0598	murD	9958.39	-0.002194	0.186563	-0.0117601	0.990617	0.996251
SPD_0599	murG	5596.93	0.0848143	0.211743	0.400553	0.688749	0.7978
SPD_0600	divIB	6612.02	0.0597136	0.233969	0.255221	0.798553	0.876515
SPD_0601		426.544	0.164506	0.27381	0.600805	0.54797	0.68283
SPD_0602		739.765	-0.0791272	0.261894	-0.302134	0.76255	0.854355
SPD_0603		770.351	0.584169	0.251262	2.32494	0.0200753	0.0665187
SPD_0604		1159.37	0.348679	0.238956	1.45917	0.144518	0.27748
SPD_0605		1109.41	0.598792	0.297914	2.00995	0.044437	0.11905
SPD_0606		867.478	0.377005	0.316226	1.1922	0.233182	0.383381
SPD_0607		1.56653	3.92664	3.53127	1.11196	0.266153	NA
SPD_0608	pyrF	1559.06	-0.357	0.381706	-0.935273	0.349647	0.513256
SPD_0609	pyrE	1551.2	-0.339694	0.36434	-0.932356	0.351152	0.514688
SPD_0610		1338.83	-0.76616	0.195234	-3.92432	8.6975e-05	0.000758593
SPD_0611		950.183	-0.625514	0.305745	-2.04587	0.0407693	0.111528
SPD_0612		311.213	0.244795	0.360295	0.679428	0.496867	0.647976
SPD_0613		559.989	0.418971	0.299224	1.40019	0.161457	0.302588
SPD_0614		590.131	0.665491	0.307795	2.16213	0.0306085	0.0907522
SPD_0615		171.422	1.72708	0.332462	5.19483	2.04907e-07	3.59048e-06
SPD_0616		145.54	2.19329	0.369615	5.93399	2.95667e-09	8.45694e-08
SPD_0617		87.4061	2.01795	0.509495	3.96068	7.47359e-05	0.000666795
SPD_0618		132.039	2.22668	0.47791	4.65919	3.17453e-06	4.06214e-05
SPD_0619		55.1404	0.920696	0.687505	1.33918	0.180511	0.327818
SPD_0620	lysS	30904.5	-0.727233	0.219759	-3.30923	0.000935544	0.00566864
SPD_0621	lctO	23718.9	-0.0287452	0.252754	-0.113728	0.909454	0.950194
SPD_0622		3133.16	1.4249	0.18363	7.75964	8.51731e-15	8.28308e-13
SPD_0623	thiM	1570.83	1.79437	0.253274	7.08468	1.39367e-12	7.74481e-11
SPD_0624	thiE-1	1041.07	2.04267	0.271122	7.53415	4.91516e-14	3.79071e-12
SPD_0625		215.736	2.03017	0.39247	5.17281	2.30599e-07	3.96916e-06
SPD_0626		761.402	2.21007	0.34848	6.34203	2.26755e-10	8.16737e-09
SPD_0627		347.155	2.15069	0.373073	5.76481	8.17521e-09	2.04671e-07
SPD_0628	tenA	286.147	2.4716	0.467063	5.2918	1.21121e-07	2.22246e-06
SPD_0629	thiW	316.929	2.3451	0.376293	6.2321	4.6021e-10	1.57036e-08
SPD_0630		516.351	1.87398	0.397483	4.71463	2.42153e-06	3.31682e-05
SPD_0631	thiE-2	607.775	1.83528	0.347375	5.28329	1.26882e-07	2.3064e-06
SPD_0632	thiD	7060.31	-0.754935	0.366254	-2.06123	0.0392807	0.108678
SPD_0633		143.392	-0.768873	0.352784	-2.17944	0.0292987	0.0884876
SPD_0634		203.221	-0.74394	0.345681	-2.1521	0.0313897	0.0926873
SPD_0635		1752.95	-0.527075	0.215136	-2.44996	0.0142872	0.0528301
SPD_0636	spxB	199418	0.0806008	0.171832	0.469067	0.639021	0.761112
SPD_0637		4337.89	0.595166	0.233652	2.54724	0.010858	0.0425783
SPD_0638		1.55896	3.91998	3.65018	1.07391	0.282861	NA
SPD_0639		1.40538	1.93222	3.95386	0.488691	0.62506	NA
SPD_0640		22.4237	0.991598	0.815457	1.216	0.223984	0.372349
SPD_0641	manA	2213.87	-0.426263	0.286604	-1.48729	0.136939	0.269036
SPD_0642		339.687	-0.198123	0.309207	-0.640746	0.521688	0.663312
SPD_0643		293.515	0.219172	0.427301	0.512922	0.608006	0.733605
SPD_0644		2786.86	-0.545762	0.232802	-2.34431	0.0190621	0.0643168
SPD_0645		6716.86	-0.630874	0.2233	-2.82523	0.00472469	0.0220259
SPD_0646		57214.3	-0.623142	0.219616	-2.83742	0.00454792	0.0214792
SPD_0647		563.728	-0.0293029	0.302348	-0.0969179	0.922792	0.955915
SPD_0648		629.283	0.0212192	0.249666	0.0849905	0.932269	0.960924
SPD_0649	upp	19716.4	-0.355008	0.217092	-1.63529	0.101989	0.217318
SPD_0650	clpP	15629.4	-0.127317	0.180072	-0.707032	0.479547	0.63364
SPD_0651		1212.32	0.425765	0.226443	1.88023	0.060077	0.148254
SPD_0652	livJ	7111.65	-0.00902963	0.247761	-0.0364449	0.970928	0.985799
SPD_0653	livH	2940.19	0.324321	0.298849	1.08523	0.277818	0.436827
SPD_0654	livM	3265.38	0.280048	0.25134	1.11422	0.265184	0.421735
SPD_0655	livG	2505.65	0.319441	0.215921	1.47943	0.139025	0.272309
SPD_0656	livF	2842.36	0.210195	0.197027	1.06683	0.286048	0.44402
SPD_0657		681.831	1.63565	0.249056	6.5674	5.12013e-11	1.99173e-09
SPD_0658	prfB	13995.5	-0.378473	0.165512	-2.28668	0.0222148	0.0715359
SPD_0659	ftsE	8422.84	-0.17085	0.177725	-0.961318	0.336392	0.499834
SPD_0660	ftsX	15268.9	-0.123433	0.177464	-0.695539	0.486718	0.63958
SPD_0661	exp5	29496.1	-0.127701	0.189332	-0.674485	0.500003	0.650618
SPD_0662		2141.58	0.287449	0.206455	1.39231	0.163828	0.306389
SPD_0663		11850.6	-0.115308	0.226997	-0.507973	0.611472	0.736417
SPD_0664	metK	21220.7	-0.26144	0.205055	-1.27498	0.202318	0.351033
SPD_0665	pyrDa	16181.9	0.33696	0.189577	1.77743	0.0754979	0.173985
SPD_0666	holA	14454.1	0.290622	0.172067	1.689	0.0912188	0.198902
SPD_0667	sodA	29145.5	0.132745	0.272556	0.487038	0.626231	0.749551
SPD_0668		1652.04	-0.0523948	0.201068	-0.260582	0.794415	0.873452
SPD_0669		7153.01	-0.558921	0.195156	-2.86397	0.00418361	0.0199439
SPD_0670		1869.52	-0.793643	0.20093	-3.94984	7.8203e-05	0.000691386
SPD_0671		13578.9	-1.06478	0.19664	-5.41488	6.13288e-08	1.21719e-06
SPD_0672		8886.92	0.136644	0.266723	0.512307	0.608436	0.733669
SPD_0673		16.2031	1.81713	0.976276	1.86128	0.062704	0.152259
SPD_0674	rpsP	8817.08	-0.772648	0.226855	-3.40592	0.000659424	0.00424695
SPD_0675		16257.1	-1.00848	0.187414	-5.38105	7.40527e-08	1.44032e-06
SPD_0676		2609.28	0.1692	0.222589	0.760144	0.447169	0.608212
SPD_0677		1569.57	0.0867806	0.216911	0.400074	0.689102	0.7978
SPD_0678	rimM	3705.01	0.12966	0.201412	0.643755	0.519734	0.663312
SPD_0679	trmD	5127.01	-0.0246936	0.176771	-0.139693	0.888903	0.938099
SPD_0680		2461.06	0.0621543	0.191473	0.324611	0.745475	0.839577
SPD_0681		1552.9	1.40542	0.390484	3.59917	0.000319231	0.00236085
SPD_0682		66.3625	-0.0605731	0.671887	-0.0901537	0.928165	0.957709
SPD_0683		1707.49	0.0838647	0.213909	0.392058	0.695015	0.800885
SPD_0684		24456.4	-1.13251	0.361136	-3.13597	0.00171288	0.0094916
SPD_0685	gor	20467.8	-1.29576	0.911508	-1.42155	0.155156	0.293899
SPD_0686		4158.28	-0.650534	0.291547	-2.23132	0.02566	0.0797262
SPD_0687		2806.46	-0.4016	0.20762	-1.93431	0.0530754	0.13619
SPD_0688		6414.85	-0.40596	0.194164	-2.09081	0.0365454	0.102718
SPD_0689	metG	25692.9	-0.660467	0.195268	-3.38235	0.000718674	0.00455317
SPD_0690		18.0945	0.636197	0.912523	0.697184	0.485687	0.63958
SPD_0691		554.53	-0.0790886	0.270613	-0.292258	0.77009	0.858844
SPD_0692		2522.5	0.464932	0.364591	1.27522	0.202233	0.351033
SPD_0693		2773.28	0.627491	0.186286	3.36843	0.000755975	0.00473785
SPD_0694		229.718	-0.0753148	0.358367	-0.210161	0.833542	0.899189
SPD_0695		1634.66	-0.151442	0.189265	-0.800156	0.42362	0.584597
SPD_0696		1118.62	-0.160936	0.263481	-0.610808	0.541327	0.677529
SPD_0697		1219.57	-0.0186028	0.248588	-0.0748339	0.940347	0.963633
SPD_0698		1998.19	-0.0213545	0.231231	-0.0923512	0.926419	0.956922
SPD_0699		1036.35	0.0314014	0.22326	0.14065	0.888147	0.938099
SPD_0700	pepN	73151.1	-0.945096	0.164322	-5.75148	8.84679e-09	2.1781e-07
SPD_0701	ciaR	14388.8	0.777133	0.452768	1.7164	0.086088	0.190925
SPD_0702	ciaH	24886.4	0.935815	0.389765	2.40097	0.0163515	0.0581421
SPD_0703		2668.8	1.34967	0.28691	4.70414	2.54934e-06	3.44338e-05
SPD_0704		8525.11	-0.36756	0.198732	-1.84952	0.0643824	0.154788
SPD_0705		10031.1	-0.0474468	0.173249	-0.273864	0.784189	0.867604
SPD_0706		5112.65	-0.366118	0.183008	-2.00055	0.0454406	0.120906
SPD_0707		3161.54	-0.496331	0.19162	-2.59019	0.00959235	0.0383891
SPD_0708		3936.38	-0.413165	0.240981	-1.71451	0.0864355	0.191477
SPD_0709	gyrB	21460.6	-0.373288	0.198582	-1.87977	0.0601399	0.148254
SPD_0710	ezrA	26287.8	-0.038854	0.200729	-0.193565	0.846517	0.907288
SPD_0711		237.55	-0.071463	0.308537	-0.231619	0.816834	0.888558
SPD_0712		119.308	-0.0310681	0.45902	-0.0676837	0.946037	0.967425
SPD_0713		2453.43	-0.0257169	0.36476	-0.0705035	0.943793	0.966479
SPD_0714		6858.09	-0.409495	0.330774	-1.23799	0.215719	0.364102
SPD_0715		31.1884	1.47579	0.743147	1.98587	0.0470479	0.12366
SPD_0716		202.59	0.222262	0.469364	0.473538	0.635829	0.758239
SPD_0717	clpE	32355.7	-0.337922	0.3854	-0.876807	0.380591	0.542494
SPD_0718		5222.69	-0.350752	0.212366	-1.65163	0.0986091	0.211928
SPD_0719		4219.99	-0.192894	0.1834	-1.05176	0.292908	0.451431
SPD_0720		3999.28	-0.120754	0.191771	-0.629678	0.528905	0.669304
SPD_0721	folD	6619.54	-0.194174	0.170558	-1.13846	0.254928	0.408283
SPD_0722		3094.13	0.048794	0.205001	0.238018	0.811867	0.886431
SPD_0723	rpiA	5493.14	-0.494933	0.184414	-2.68382	0.0072786	0.0305105
SPD_0724	deoB	13488.4	-0.311629	0.201349	-1.5477	0.121694	0.248383
SPD_0725		6009.69	-0.243239	0.202814	-1.19932	0.230402	0.380418
SPD_0726		7788.81	-0.0185301	0.185188	-0.100061	0.920296	0.955915
SPD_0727		8027.9	-0.000159166	0.18452	-0.000862597	0.999312	0.999661
SPD_0728		1951.76	-0.053413	0.210241	-0.254056	0.799452	0.877008
SPD_0729		5496.41	-0.144004	0.180038	-0.799854	0.423795	0.584597
SPD_0730	deoD	4709.97	-0.372948	0.198282	-1.8809	0.0599853	0.148254
SPD_0731		2090.64	0.73715	0.193964	3.80044	0.000144438	0.00118537
SPD_0732	rpsT	14781.8	-0.72197	0.279168	-2.58615	0.00970549	0.0386827
SPD_0733	coaA	1831.89	0.307099	0.243455	1.26142	0.207157	0.356252
SPD_0734		49.1046	0.431382	0.565117	0.763349	0.445255	0.606457
SPD_0735		1223.58	-0.275051	0.223608	-1.23006	0.218674	0.367607
SPD_0736	pdp	5323.05	-0.495157	0.174702	-2.83429	0.00459279	0.0215772
SPD_0737	deoC	7044.73	-0.429294	0.188312	-2.2797	0.0226256	0.0724988
SPD_0738	cdd-1	4484.16	-0.298789	0.246313	-1.21305	0.225112	0.373586
SPD_0739		56433.6	-0.339673	0.220895	-1.53771	0.124119	0.251162
SPD_0740		10835.5	-0.519736	0.228646	-2.27311	0.0230198	0.0733994
SPD_0741		16951.6	-0.918648	0.165552	-5.54901	2.8729e-08	6.00837e-07
SPD_0742		17357.1	-0.904667	0.169285	-5.34404	9.08954e-08	1.71642e-06
SPD_0743		222.312	-0.0512271	0.312954	-0.163689	0.869976	0.92263
SPD_0744		87.1638	-0.156704	0.453654	-0.345426	0.729774	0.827162
SPD_0745		13411.1	-0.465799	0.375611	-1.24011	0.214934	0.363835
SPD_0746	parE	12399.8	-0.342206	0.199139	-1.71843	0.0857177	0.190695
SPD_0747		1852.47	-0.404097	0.1996	-2.02453	0.0429156	0.115932
SPD_0748	parC	18579.4	-0.481472	0.176844	-2.72258	0.00647738	0.0277188
SPD_0749	ilvE	7891.07	-0.300049	0.229509	-1.30735	0.191093	0.340051
SPD_0750		5092.59	-0.186066	0.259966	-0.71573	0.474158	0.630261
SPD_0751		4432.1	-0.12899	0.275821	-0.467657	0.64003	0.761538
SPD_0752		6910.41	-0.182554	0.207733	-0.878793	0.379514	0.542494
SPD_0753	pcp	4662.05	-0.136868	0.207932	-0.658236	0.510386	0.657418
SPD_0754		1772.16	-0.341883	0.301503	-1.13393	0.256825	0.410456
SPD_0755		63.7966	-0.0402865	0.589522	-0.0683376	0.945517	0.967402
SPD_0756		477.326	0.01282	0.494125	0.0259449	0.979301	0.989476
SPD_0757	rpsA	135467	-0.858743	0.282963	-3.03483	0.00240674	0.0127551
SPD_0758		6.45216	0.164466	1.49864	0.109744	0.912613	NA
SPD_0759		3468.13	-0.35219	0.189683	-1.85673	0.063349	0.152871
SPD_0760	dnaX	15225.1	-0.746366	0.184678	-4.04145	5.31212e-05	0.000489672
SPD_0761		1380.27	-0.565372	0.303976	-1.85992	0.0628965	0.152459
SPD_0762	sufC	22164.3	0.271016	0.208597	1.29923	0.193865	0.343725
SPD_0763	sufD	43648	0.364008	0.169155	2.15191	0.0314041	0.0926873
SPD_0764	sufS	43203.6	0.419655	0.172127	2.43805	0.0147668	0.0539875
SPD_0765		10844	0.453228	0.182553	2.48272	0.0130385	0.0490109
SPD_0766	sufB	38561.6	0.457794	0.199344	2.2965	0.0216474	0.0702907
SPD_0767	dacC	8747.14	-0.344824	0.183931	-1.87475	0.0608274	0.149192
SPD_0768		5252.75	0.691253	0.2011	3.43735	0.000587434	0.00388626
SPD_0769	ssrA	228753	-0.035866	0.181291	-0.197837	0.843173	0.906061
SPD_0770		1.34255	-0.972922	3.24448	-0.29987	0.764276	NA
SPD_0771	lacR1	3692.29	1.26661	0.493548	2.56633	0.010278	0.0407974
SPD_0772		5280.72	1.59859	0.89265	1.79084	0.0733194	0.170786
SPD_0773		25961	0.718409	0.482287	1.48959	0.136333	0.268659
SPD_0774		14857.9	-0.528965	0.229471	-2.30516	0.0211579	0.0688161
SPD_0775		6168.97	1.49158	0.884409	1.68652	0.0916949	0.199313
SPD_0776		7885.52	-0.410214	0.172276	-2.38114	0.017259	0.0601592
SPD_0777	thiI	6797.76	-0.228226	0.194097	-1.17583	0.239662	0.39066
SPD_0778		434.571	-0.0896975	0.336969	-0.266189	0.790094	0.871163
SPD_0779		140.458	-0.513128	0.442951	-1.15843	0.246688	0.398182
SPD_0780		156.729	0.0608475	0.536172	0.113485	0.909646	0.950194
SPD_0781		542.864	-0.442162	0.349887	-1.26373	0.206328	0.355455
SPD_0782		2417.94	0.849691	0.354756	2.39514	0.016614	0.0585336
SPD_0783		551.411	1.4401	0.408924	3.52168	0.000428825	0.00304403
SPD_0784		19565.9	0.386445	0.238714	1.61886	0.105477	0.222508
SPD_0785		1725.36	0.0730955	0.260902	0.280165	0.779351	0.864647
SPD_0786		307.709	0.412059	0.417838	0.986169	0.32405	0.486325
SPD_0787	pepX	840.082	0.534632	0.295948	1.80651	0.0708395	0.166606
SPD_0788	dnaE	9615.43	-0.177279	0.17104	-1.03648	0.299979	0.459417
SPD_0789	pfkA	42901.3	-0.566186	0.259263	-2.18383	0.0289745	0.0877811
SPD_0790	pyk	105229	-0.692656	0.199926	-3.46457	0.00053108	0.00358663
SPD_0791		9.8007	-0.506179	1.17315	-0.431472	0.666125	0.78002
SPD_0792		1537.05	0.514543	0.221931	2.31848	0.0204233	0.0673276
SPD_0793		334.497	0.649402	0.276136	2.35175	0.0186854	0.0634484
SPD_0794		17.7346	0.340964	0.849299	0.401465	0.688077	0.797563
SPD_0795		570.324	0.449958	0.259485	1.73405	0.0829098	0.185569
SPD_0796		925.925	0.662851	0.220463	3.00663	0.00264164	0.0137013
SPD_0797		8701.2	-0.512015	0.257772	-1.98631	0.0469993	0.12366
SPD_0798		10135.1	-0.750975	0.34115	-2.20131	0.0277143	0.0850226
SPD_0799		238.786	-0.832635	0.4134	-2.01411	0.0439975	0.118035
SPD_0800		219.929	-0.256803	0.387904	-0.662028	0.507953	0.656002
SPD_0801		910.205	-0.143346	0.213345	-0.6719	0.501647	0.651338
SPD_0802		9779.83	-0.422562	0.191801	-2.20313	0.0275856	0.0847614
SPD_0803		7808.41	0.995625	0.470003	2.11834	0.0341467	0.0981023
SPD_0804		433.709	1.60808	0.342764	4.69152	2.71189e-06	3.56393e-05
SPD_0805		1212.93	1.67359	0.251667	6.65003	2.93027e-11	1.29531e-09
SPD_0806		108.288	0.566271	0.437511	1.2943	0.195562	0.345281
SPD_0807		109.121	0.28339	0.381953	0.74195	0.458117	0.61749
SPD_0808		0.707241	0.688907	4.8895	0.140895	0.887953	NA
SPD_0809	cad	5729.57	-0.623207	0.209413	-2.97597	0.00292059	0.0147931
SPD_0810		15.4472	0.811336	1.04211	0.778548	0.436246	0.597534
SPD_0811	speE	3631.91	-0.442931	0.195415	-2.26661	0.0234138	0.0742902
SPD_0812	lys1	5151.65	-0.445141	0.212412	-2.09565	0.0361132	0.10165
SPD_0813	nspC	6987.18	-0.571568	0.196587	-2.90745	0.00364386	0.0178073
SPD_0814		7009.7	-0.66873	0.212026	-3.15401	0.00161046	0.00900097
SPD_0815		6341.92	-0.792473	0.221957	-3.57039	0.000356453	0.00258903
SPD_0816		2494.42	-0.766508	0.304499	-2.51728	0.0118266	0.0456405
SPD_0817		1050.07	-0.700225	0.26495	-2.64285	0.00822106	0.0337341
SPD_0818		4894.89	0.264892	0.213465	1.24092	0.214636	0.363648
SPD_0819	lspA	2159.6	0.184151	0.193931	0.949574	0.342329	0.504643
SPD_0820	rluD	5516.29	0.277103	0.171484	1.61591	0.106113	0.223365
SPD_0821	cbpE	9611.55	0.278182	0.195602	1.42218	0.154974	0.293899
SPD_0822	proB	5200.15	0.0888445	0.197748	0.449283	0.653228	0.77142
SPD_0823	proA	8947.15	-0.166325	0.166884	-0.996653	0.318933	0.480446
SPD_0824	proC	6375.13	-0.224169	0.170601	-1.31399	0.18885	0.336984
SPD_0825	tmk	1396.85	-0.171408	0.197806	-0.866545	0.386192	0.547688
SPD_0826	holB	3801.18	-0.365436	0.179317	-2.03793	0.041557	0.113205
SPD_0827		930.159	-0.402844	0.237066	-1.69929	0.0892642	0.195737
SPD_0828		3356.83	-0.32479	0.191298	-1.69782	0.0895412	0.196123
SPD_0829		884.086	0.402026	0.236165	1.70231	0.0886974	0.194934
SPD_0830		33.1855	0.895996	0.703935	1.27284	0.203075	0.352033
SPD_0831		19.5782	1.20189	1.10816	1.08459	0.278104	0.436924
SPD_0832		36.5575	0.0657361	0.609074	0.107928	0.914053	0.952496
SPD_0833	gid	5812.84	0.275622	0.262439	1.05023	0.293611	0.452079
SPD_0834	pyrH	14247.4	-0.209904	0.190171	-1.10376	0.269697	0.426482
SPD_0835	frr	10368.3	-0.253215	0.188745	-1.34157	0.179735	0.327326
SPD_0836		8118.28	-0.393263	0.213005	-1.84626	0.0648538	0.155155
SPD_0837		1439.21	-0.441048	0.209701	-2.10322	0.0354461	0.100353
SPD_0838		11255.5	-0.281322	0.207032	-1.35883	0.1742	0.320415
SPD_0839		4957.14	-0.358477	0.202556	-1.76977	0.0767653	0.176071
SPD_0840		2032.84	-0.215004	0.211295	-1.01755	0.30889	0.469368
SPD_0841	ald	202.362	0.230722	0.307022	0.751485	0.452361	0.613517
SPD_0842		1364.62	0.79294	0.231701	3.42226	0.000621034	0.00406704
SPD_0843	celA	181.516	1.76623	0.367987	4.7997	1.58904e-06	2.30647e-05
SPD_0844	celB	481.954	1.72636	0.277793	6.21456	5.14697e-10	1.72601e-08
SPD_0845		2097.96	0.155674	0.190203	0.818459	0.413095	0.57337
SPD_0846		3611.54	0.62523	0.224234	2.78829	0.00529872	0.0238014
SPD_0847	infC	31496.7	-0.513211	0.187274	-2.74044	0.00613576	0.0265792
SPD_0848	rpmI	16138.3	-0.454	0.224444	-2.02278	0.0430963	0.11612
SPD_0849	rplT	33847.6	-0.464549	0.176413	-2.6333	0.00845604	0.0344079
SPD_0850	gloA	12201.4	-0.349352	0.216663	-1.61242	0.10687	0.224473
SPD_0851	pyrK	2228.67	0.0514713	0.37347	0.137819	0.890383	0.938643
SPD_0852	pyrDb	2451.12	0.178932	0.403816	0.443104	0.65769	0.774931
SPD_0853	lytB	8083.69	1.15454	0.253802	4.54899	5.39049e-06	6.49555e-05
SPD_0854	pavA	6079.85	0.163416	0.220533	0.741005	0.458691	0.617835
SPD_0855		3532.66	-0.632096	0.300947	-2.10036	0.0356974	0.100625
SPD_0856	dgkA	2106	-0.654051	0.287078	-2.27831	0.0227082	0.0725247
SPD_0857	era	8200.1	-0.473447	0.189738	-2.49527	0.0125862	0.0478128
SPD_0858	mutM	6357.24	-0.314551	0.221664	-1.41904	0.155887	0.294885
SPD_0859	coaE	3776.35	-0.408385	0.239474	-1.70534	0.0881303	0.194076
SPD_0860	pmrA	7034.51	-0.620277	0.240075	-2.58368	0.00977532	0.0388814
SPD_0861	secG	3702.08	-0.485466	0.269401	-1.80202	0.071542	0.167692
SPD_0862	rnr	10511.1	0.126536	0.280901	0.450463	0.652377	0.771351
SPD_0863	smpB	1569.58	0.374509	0.276086	1.35649	0.174942	0.321306
SPD_0864	tehB	5192.56	0.221064	0.25553	0.865119	0.386973	0.547688
SPD_0865	coiA	60.799	1.04598	0.792091	1.32053	0.186657	0.334607
SPD_0866	pepF	16050.5	-0.245584	0.237877	-1.0324	0.301883	0.461244
SPD_0867		6332.07	-0.174334	0.237238	-0.734848	0.462432	0.620725
SPD_0868		43796.1	1.60322	0.285693	5.61166	2.00392e-08	4.58544e-07
SPD_0869		6.1458	-0.158477	1.55583	-0.10186	0.918868	NA
SPD_0870		3041.73	0.0572288	0.180346	0.317328	0.750995	0.844963
SPD_0871		2082.87	0.132117	0.19277	0.685359	0.493117	0.644566
SPD_0872		3473.12	0.132932	0.19574	0.679124	0.497059	0.647976
SPD_0873		5055.94	-0.248628	0.193082	-1.28768	0.197856	0.347327
SPD_0874	glmU	12167.9	-0.0144819	0.179909	-0.0804957	0.935843	0.962058
SPD_0875		5649.06	0.0808617	0.192403	0.420272	0.674287	0.785519
SPD_0876		2956.87	-0.00668903	0.201945	-0.0331231	0.973576	0.986242
SPD_0877	mtnN	6989.84	-0.12998	0.184851	-0.703162	0.481955	0.63639
SPD_0878		6125.48	0.168146	0.266335	0.631333	0.527823	0.668805
SPD_0879		2713.58	0.13713	0.246087	0.55724	0.577364	0.707255
SPD_0880		6511.14	-0.091725	0.207073	-0.44296	0.657795	0.774931
SPD_0881		229.284	0.717354	0.316879	2.26381	0.0235858	0.0745923
SPD_0882		142.509	0.472684	0.480316	0.98411	0.325062	0.487467
SPD_0883		121.243	0.499778	0.369081	1.35412	0.175699	0.322391
SPD_0884		188.146	0.695254	0.354655	1.96037	0.0499528	0.129891
SPD_0885	ccdA-2	2106.86	-0.660939	0.451158	-1.46499	0.142925	0.275509
SPD_0886		2063.6	-0.172414	0.347424	-0.496264	0.619708	0.744032
SPD_0887		6744.66	-0.232995	0.272918	-0.853717	0.393262	0.553583
SPD_0888	lmb	3403.71	-0.405859	0.291309	-1.39322	0.163552	0.306168
SPD_0889	phtD	3904.09	-0.565974	0.225574	-2.50904	0.012106	0.0463507
SPD_0890	phtE	3175.78	-0.430751	0.215575	-1.99815	0.0457002	0.121099
SPD_0891		18.2071	0.0957081	0.990805	0.0965963	0.923047	0.955915
SPD_0892		29.0161	0.59819	0.797223	0.750342	0.453049	0.613517
SPD_0893		29.4719	-0.889059	0.72309	-1.22953	0.218874	0.367625
SPD_0894	pepT	8572.1	0.116672	0.202312	0.576695	0.564146	0.696965
SPD_0895	hemH	134.443	1.47571	0.438467	3.36561	0.000763746	0.00476117
SPD_0896	mscL	6513.48	-0.474639	0.266086	-1.78378	0.0744588	0.171998
SPD_0897		154.889	-0.269052	0.35991	-0.747552	0.45473	0.614628
SPD_0898		5069.99	-0.53327	0.274353	-1.94374	0.0519271	0.134128
SPD_0899		8.12163	0.0156965	1.51817	0.0103391	0.991751	0.996361
SPD_0900	asd	9473.11	-0.187845	0.273833	-0.685982	0.492724	0.644485
SPD_0901	dapA	5859.19	0.00170517	0.293088	0.00581793	0.995358	0.998438
SPD_0902	trmE	6750.47	0.357038	0.189133	1.88776	0.0590579	0.147835
SPD_0903	xylH	915.648	0.140238	0.291303	0.481416	0.630221	0.752936
SPD_0904	tdk	3025.1	-0.147227	0.264296	-0.557053	0.577491	0.707255
SPD_0905		1441.16	-0.161058	0.355196	-0.453434	0.650236	0.769756
SPD_0906	prfA	6650.33	-0.476599	0.244816	-1.94676	0.0515631	0.13372
SPD_0907	hemK	3198.22	0.37242	0.181024	2.0573	0.0396576	0.109136
SPD_0908		10094.8	0.298779	0.189771	1.57442	0.11539	0.238504
SPD_0909		6082.48	0.191256	0.190296	1.00504	0.314877	0.475864
SPD_0910	glyA	18688.4	0.51965	0.169711	3.06198	0.00219879	0.0117814
SPD_0911		9201.2	0.645529	0.166405	3.87927	0.00010477	0.000897388
SPD_0912	pvaA	3321.3	0.481523	0.240192	2.00475	0.0449902	0.120201
SPD_0913		39197.9	1.34819	0.272689	4.94407	7.65094e-07	1.20009e-05
SPD_0914	rumA-1	8296.07	1.17121	0.241882	4.84206	1.28497e-06	1.91693e-05
SPD_0915		10319.8	0.357304	0.291069	1.22756	0.219613	0.36823
SPD_0916		5935.66	0.868275	0.256003	3.39166	0.000694705	0.00444474
SPD_0917		2703.34	0.800047	0.237236	3.37237	0.000745244	0.00470616
SPD_0918		3955.72	0.668477	0.183792	3.63715	0.000275675	0.00207825
SPD_0919		232.925	1.08922	0.360061	3.0251	0.00248548	0.0130303
SPD_0920		328.783	0.644853	0.403985	1.59623	0.110438	0.230722
SPD_0921		1986.61	0.425305	0.309292	1.37509	0.169103	0.313542
SPD_0922		785.014	0.219056	0.371253	0.590045	0.55516	0.688769
SPD_0923		204.203	0.128947	0.370251	0.34827	0.727638	0.825703
SPD_0924		605.353	0.692899	0.275698	2.51326	0.0119622	0.0460723
SPD_0925		912.431	0.903522	0.246974	3.65837	0.000253823	0.00192846
SPD_0926		3129.21	0.755803	0.327072	2.31081	0.0208432	0.0682491
SPD_0927	nplT	1233.35	1.29112	0.219562	5.88045	4.09145e-09	1.10526e-07
SPD_0928		181.971	1.12567	0.399703	2.81626	0.00485858	0.0224998
SPD_0929		200.069	0.713832	0.342122	2.08649	0.0369346	0.103662
SPD_0930		420.336	1.22886	0.467004	2.63138	0.00850399	0.0345308
SPD_0931		1563.68	1.46001	0.288843	5.05467	4.31126e-07	7.19981e-06
SPD_0932		867.333	1.26476	0.269469	4.69351	2.68558e-06	3.55337e-05
SPD_0933		544.076	1.54594	0.277989	5.56113	2.68034e-08	5.6666e-07
SPD_0934		5.5595	-0.0592453	1.492	-0.0397086	0.968325	NA
SPD_0935		4.08383	0.957344	1.68407	0.56847	0.569716	NA
SPD_0936		5.95129	0.633353	1.62224	0.390418	0.696227	NA
SPD_0937		7.71756	0.34624	1.3514	0.256207	0.797791	NA
SPD_0938		57.0207	3.98903	0.715758	5.57315	2.50169e-08	5.40643e-07
SPD_0939		257.766	0.44432	0.422219	1.05235	0.292641	0.451377
SPD_0940		51.7372	2.81016	0.595207	4.72131	2.34333e-06	3.23247e-05
SPD_0941		56.8505	1.00305	0.540871	1.85451	0.0636663	0.153446
SPD_0942		44.3087	1.29278	0.595399	2.17128	0.0299097	0.0899139
SPD_0943		110.892	1.11402	0.396927	2.8066	0.00500668	0.022967
SPD_0944		67.3638	0.984249	0.524123	1.8779	0.0603953	0.148507
SPD_0945		96.6979	1.04547	0.427641	2.44475	0.0144954	0.0533396
SPD_0946		82.0824	0.635103	0.446202	1.42335	0.154634	0.293899
SPD_0947		82.0234	1.32092	0.438723	3.01082	0.0026054	0.0135495
SPD_0948		106.843	1.08511	0.404887	2.68004	0.00736123	0.0307905
SPD_0949		79.3973	1.43756	0.545495	2.63532	0.00840578	0.0342751
SPD_0950		189.533	1.11258	0.369008	3.01505	0.00256937	0.0133979
SPD_0951		11.9092	-0.0676832	1.34967	-0.050148	0.960004	0.977596
SPD_0952		11541.5	0.000304486	0.237896	0.00127991	0.998979	0.999661
SPD_0953	ppc	34977.9	0.0989899	0.203551	0.486316	0.626743	0.749702
SPD_0954		2251.57	-0.0966831	0.222648	-0.434242	0.664112	0.780011
SPD_0955		1203.69	-0.00815392	0.221643	-0.0367884	0.970654	0.985799
SPD_0956		1246.35	-0.000830067	0.210054	-0.00395168	0.996847	0.998901
SPD_0957	dnaG	13195.8	-0.440785	0.227368	-1.93864	0.0525454	0.135186
SPD_0958	rpoD	11817.3	-0.474454	0.179679	-2.64056	0.00827688	0.0338916
SPD_0959		3804.16	-0.434913	0.174922	-2.48632	0.0129072	0.0488415
SPD_0960	cpoA	9923.73	-0.511282	0.205224	-2.49134	0.0127262	0.0482503
SPD_0961		13981.7	-0.430855	0.194136	-2.21934	0.0264634	0.0818303
SPD_0962		904.149	-0.200221	0.366805	-0.54585	0.585169	0.712682
SPD_0963		1211.02	-0.163026	0.292899	-0.556595	0.577804	0.707255
SPD_0964		15182.1	-0.402721	0.167945	-2.39793	0.016488	0.0584138
SPD_0965		3350.12	-0.433201	0.177788	-2.43662	0.0148252	0.0540996
SPD_0966		9.91725	0.808721	1.13314	0.713699	0.475413	0.630749
SPD_0967	murA-1	12951.1	-0.175704	0.215745	-0.814403	0.415414	0.575895
SPD_0968		5667.02	-0.0530974	0.247052	-0.214924	0.829826	0.897049
SPD_0969		17577.9	-0.26277	0.210245	-1.24982	0.211364	0.360017
SPD_0970	map	13497.3	-0.383099	0.175752	-2.17977	0.0292746	0.0884876
SPD_0971		372.637	0.807134	0.290325	2.78011	0.00543409	0.0241861
SPD_0972		119.376	1.08078	0.405245	2.66698	0.00765366	0.0317407
SPD_0973	pcrA	14688.4	-0.216836	0.167985	-1.2908	0.196773	0.34606
SPD_0974		6375.06	0.150883	0.22819	0.661215	0.508475	0.656002
SPD_0975		157.64	0.310776	0.355542	0.87409	0.382069	0.543645
SPD_0976		4894.06	0.213745	0.222036	0.96266	0.335718	0.499214
SPD_0977		2277.59	-0.168803	0.188103	-0.8974	0.369506	0.533231
SPD_0978		2550.48	-0.0567659	0.192185	-0.295372	0.76771	0.857411
SPD_0979		11852.3	0.0484422	0.207405	0.233563	0.815324	0.887962
SPD_0980	prs2	9655.68	0.0748522	0.168888	0.443206	0.657617	0.774931
SPD_0981		624.794	1.09961	0.338581	3.24769	0.00116344	0.00679549
SPD_0982		2667.48	-0.386707	0.190731	-2.0275	0.0426118	0.115271
SPD_0983		3181.63	-0.519839	0.184088	-2.82386	0.00474491	0.0220259
SPD_0984		3278.45	-0.626388	0.183308	-3.41713	0.000632856	0.00410301
SPD_0985	pta	5314.04	-0.712363	0.176031	-4.04681	5.19198e-05	0.000480876
SPD_0986		248.081	0.0529	0.378487	0.139767	0.888844	0.938099
SPD_0987		5132.67	-0.198145	0.235486	-0.841433	0.400105	0.559288
SPD_0988		1378.29	0.176978	0.266226	0.664766	0.5062	0.655499
SPD_0989	rplU	29505.9	-0.332442	0.224685	-1.47959	0.138983	0.272309
SPD_0990		23971.2	-0.189445	0.279229	-0.678456	0.497482	0.648093
SPD_0991	rpmA	11191	-0.153252	0.29788	-0.514477	0.606919	0.732748
SPD_0992		1.71172	0.10257	2.95944	0.0346587	0.972352	NA
SPD_0993		2.45222	0.247779	2.6302	0.0942053	0.924946	NA
SPD_0994	ribF	2418.63	-0.110419	0.285059	-0.387353	0.698495	0.803414
SPD_0995		2105.72	0.616872	0.206171	2.99205	0.00277112	0.0142471
SPD_0996		5463.2	-0.13081	0.188512	-0.693906	0.487741	0.640119
SPD_0997	hup	21063.9	-0.431803	0.235698	-1.83202	0.0669484	0.159187
SPD_0998		15273.5	0.131699	0.216609	0.608005	0.543184	0.67868
SPD_0999		4809.35	0.15585	0.259435	0.60073	0.54802	0.68283
SPD_1000		3165.96	-0.1548	0.248906	-0.621921	0.533994	0.672244
SPD_1001	ligA	10827	-0.402671	0.229222	-1.75669	0.0789709	0.179437
SPD_1002	pulA	22536.7	-0.252215	0.197802	-1.27509	0.202278	0.351033
SPD_1003		0.493188	-0.271698	4.99019	-0.0544463	0.95658	NA
SPD_1004	gapN	6758.16	0.410213	0.233006	1.76053	0.0783183	0.178163
SPD_1005	glgB	1353.05	0.0641717	0.242118	0.265043	0.790976	0.871642
SPD_1006	glgC	1410.83	0.23449	0.206022	1.13818	0.255046	0.408283
SPD_1007	glgD	1328.85	0.21409	0.214605	0.997599	0.318474	0.48018
SPD_1008	glgA	1949.79	-0.0335593	0.19	-0.176628	0.859801	0.915466
SPD_1009	serB	146.41	0.309392	0.353974	0.874054	0.382089	0.543645
SPD_1010		868.086	-0.685918	0.290658	-2.35988	0.0182808	0.0623792
SPD_1011		235.634	0.768301	0.299944	2.56149	0.0104226	0.041079
SPD_1012	eno	208864	-0.81851	0.226515	-3.61349	0.0003021	0.00225994
SPD_1013		1006.75	-0.242085	0.269497	-0.898287	0.369032	0.533231
SPD_1014		839.085	-0.335137	0.398148	-0.841739	0.399934	0.559288
SPD_1015	rexB	9748.32	-0.572731	0.170299	-3.36309	0.000770742	0.00477418
SPD_1016	rexA	14933.3	-0.516476	0.168343	-3.06801	0.00215492	0.0115782
SPD_1017		5291.65	-0.55192	0.18036	-3.06009	0.00221268	0.0118233
SPD_1018	iga	24763.8	0.0577489	0.194994	0.296157	0.76711	0.857411
SPD_1019		5247.06	-0.146587	0.26717	-0.548665	0.583235	0.712111
SPD_1020	rnhB	5017.41	-0.222718	0.230972	-0.964265	0.334913	0.498398
SPD_1021		13725	-0.601972	0.218639	-2.75326	0.00590046	0.0258225
SPD_1022		6.01718	0.780348	1.46811	0.531532	0.59505	NA
SPD_1023		675.821	0.17473	0.221911	0.787387	0.431055	0.591674
SPD_1024		3253.81	0.313942	0.299953	1.04664	0.295268	0.45363
SPD_1025	lpdA	4744.17	0.360338	0.24419	1.47565	0.140038	0.273268
SPD_1026		3494.14	0.550513	0.185407	2.96922	0.00298558	0.015083
SPD_1027		3353.54	0.468788	0.1928	2.43147	0.0150378	0.0546832
SPD_1028	acoA	3380.73	0.321235	0.239682	1.34025	0.180163	0.327492
SPD_1029		9991.23	-0.234225	0.166127	-1.40992	0.158564	0.298555
SPD_1030	pyrC	8890.96	0.0839257	0.179671	0.467109	0.640422	0.761538
SPD_1031	mutX	1640.52	-0.057435	0.20362	-0.28207	0.77789	0.863582
SPD_1032	ung	2050.69	0.231603	0.207158	1.118	0.263567	0.419851
SPD_1033		600.799	0.776965	0.345648	2.24785	0.0245858	0.0770037
SPD_1034		1018.51	0.859546	0.34281	2.50736	0.0121638	0.0464804
SPD_1035		4.95059	-1.41389	1.55473	-0.909412	0.363132	NA
SPD_1036		8.52834	-0.922024	1.25129	-0.736858	0.461208	0.620367
SPD_1037		2084.47	-0.736702	0.181272	-4.06407	4.82234e-05	0.000450935
SPD_1038	phpA	4103.11	-0.387377	0.190696	-2.03139	0.0422154	0.114358
SPD_1039	ptsI	139751	-0.0165428	0.181017	-0.0913879	0.927184	0.957205
SPD_1040	ptsH	22780	0.0334962	0.167664	0.199782	0.841651	0.904926
SPD_1041	nrdH	2494.61	0.469485	0.26252	1.78838	0.0737145	0.171501
SPD_1042	nrdE	36715.4	-0.12532	0.168797	-0.742432	0.457826	0.61749
SPD_1043	nrdF	18383.2	-0.362853	0.169365	-2.14244	0.0321584	0.0944834
SPD_1044	lacR2	3663.88	0.0301932	0.195552	0.1544	0.877294	0.928872
SPD_1045		13.8006	2.13521	1.09484	1.95025	0.0511462	0.132816
SPD_1046	lacG-2	164.729	1.37198	0.390862	3.51014	0.00044787	0.003148
SPD_1047	lacE-2	506.537	0.521344	0.417035	1.25012	0.211255	0.360017
SPD_1048	lacF-2	67.3061	0.660806	0.716967	0.921669	0.356701	0.519299
SPD_1049	lacT	218.184	0.0982973	0.557025	0.176468	0.859926	0.915466
SPD_1050	lacD	1535.79	-0.889711	0.384863	-2.31176	0.0207909	0.0681927
SPD_1051	lacC	1326.7	-1.06603	0.422201	-2.52494	0.0115718	0.044863
SPD_1052	lacB	1012.94	-1.24002	0.318946	-3.88787	0.000101128	0.00087033
SPD_1053	lacA	787.868	-1.76429	0.251999	-7.00118	2.53811e-12	1.29911e-10
SPD_1054		29.9866	0.0663642	0.678016	0.09788	0.922028	0.955915
SPD_1055		8.89231	0.356593	1.25975	0.283066	0.777126	0.863541
SPD_1056		22.1566	0.286998	0.786715	0.364806	0.715257	0.815457
SPD_1057		11.9859	0.282936	1.10606	0.255805	0.798101	0.876514
SPD_1058		57.3445	-0.230141	0.510017	-0.451242	0.651815	0.771156
SPD_1059		0	NA	NA	NA	NA	NA
SPD_1060	lepA	25151.9	-0.34543	0.177793	-1.94287	0.0520316	0.13422
SPD_1061		6105.75	-0.634019	0.180604	-3.51056	0.000447171	0.003148
SPD_1062	recN	12696	-0.550265	0.168553	-3.26465	0.001096	0.00648303
SPD_1063		2291.42	-0.491805	0.180315	-2.72748	0.00638198	0.0274623
SPD_1064		5201.99	-0.553549	0.172254	-3.21356	0.00131102	0.00756657
SPD_1065	ispA	5620.23	-0.506555	0.188649	-2.68517	0.00724929	0.0304533
SPD_1066	xseB	825.909	-0.314569	0.209734	-1.49985	0.133653	0.264719
SPD_1067	xseA	8360.82	-0.339081	0.210073	-1.61411	0.106504	0.223947
SPD_1068	udk	3101.09	-0.356678	0.289443	-1.23229	0.217841	0.36684
SPD_1069		2445.46	-0.719524	0.184037	-3.90967	9.2423e-05	0.000798945
SPD_1070	truB	1999.63	-0.454415	0.184741	-2.45974	0.0139038	0.0517072
SPD_1071		2105.77	0.157821	0.222687	0.708711	0.478504	0.632826
SPD_1072		1981.58	0.372385	0.225588	1.65073	0.0987942	0.212091
SPD_1073		389.581	0.539915	0.287172	1.88011	0.0600931	0.148254
SPD_1074		8.95596	1.62596	1.28192	1.26838	0.204662	0.353735
SPD_1075		927.342	-0.422706	0.236716	-1.78571	0.0741458	0.171683
SPD_1076	srtA	5189.09	0.112182	0.185832	0.603675	0.54606	0.681698
SPD_1077	gyrA	29020.4	-0.150521	0.212437	-0.708547	0.478605	0.632826
SPD_1078	ldh	95538.9	-0.770466	0.164105	-4.69495	2.66678e-06	3.55266e-05
SPD_1079		11084	1.0903	0.172352	6.326	2.51604e-10	8.89764e-09
SPD_1080		3549.26	0.923691	0.187477	4.92696	8.35205e-07	1.27911e-05
SPD_1081		448.468	0.958974	0.249626	3.84164	0.000122216	0.00102461
SPD_1082		289.714	0.659834	0.269633	2.44715	0.0143989	0.0531421
SPD_1083	vicX	6837.73	-0.208133	0.170858	-1.21816	0.223162	0.371618
SPD_1084		13861.4	-0.183973	0.173053	-1.06311	0.287734	0.445221
SPD_1085		7393.45	-0.198183	0.234044	-0.846776	0.39712	0.556483
SPD_1086	mutY	9395.71	-0.212403	0.241823	-0.87834	0.379759	0.542494
SPD_1087	fhs	8687.89	-1.00403	0.281278	-3.56952	0.000357629	0.00258903
SPD_1088	coaB	2924.76	0.301048	0.347847	0.865461	0.386786	0.547688
SPD_1089	coaC	2854.36	0.391731	0.247064	1.58554	0.112843	0.234357
SPD_1090		4617.37	0.400676	0.209482	1.9127	0.0557869	0.141283
SPD_1091		841.259	-0.545957	0.240547	-2.26964	0.0232292	0.0739455
SPD_1092		1415.63	-0.167959	0.191576	-0.876722	0.380638	0.542494
SPD_1093		2646.09	-0.339411	0.200128	-1.69597	0.0898922	0.196671
SPD_1094		720.742	-0.00262876	0.223311	-0.0117717	0.990608	0.996251
SPD_1095		822.867	0.20831	0.237407	0.877436	0.38025	0.542494
SPD_1096	uvrB	5213.83	-0.00367458	0.193119	-0.0190275	0.984819	0.992473
SPD_1097		2202.15	0.22771	0.356047	0.63955	0.522465	0.663312
SPD_1098		48261.4	0.852485	0.193374	4.40847	1.04102e-05	0.000114394
SPD_1099		22078.4	1.2365	0.166706	7.41723	1.19599e-13	8.61552e-12
SPD_1100	zwf	35379.4	1.3496	0.179226	7.53017	5.06727e-14	3.79071e-12
SPD_1101	ftsY	9185.05	-0.608334	0.174395	-3.48824	0.000486206	0.00334159
SPD_1102		4322.96	-0.473585	0.174929	-2.70729	0.0067834	0.0289336
SPD_1103		4388.08	-0.388137	0.173352	-2.23901	0.025155	0.0785335
SPD_1104	smc	15200.1	-0.054647	0.186812	-0.292524	0.769886	0.858844
SPD_1105	rnc	1044.87	0.538204	0.235026	2.28997	0.022023	0.0711539
SPD_1106		61.7517	-0.104384	0.603458	-0.172977	0.86267	0.917884
SPD_1107	guaC	6991.33	-0.166966	0.299487	-0.557507	0.577181	0.707255
SPD_1108		663.369	0.331668	0.261561	1.26804	0.204785	0.353735
SPD_1109		955.735	0.559025	0.264012	2.11742	0.034224	0.0981796
SPD_1110		203.529	0.0453787	0.330781	0.137187	0.890883	0.938661
SPD_1111		324.506	0.0608712	0.302256	0.20139	0.840394	0.904575
SPD_1112		616.517	0.222808	0.241744	0.921671	0.3567	0.519299
SPD_1113		1046.39	0.16862	0.237149	0.711028	0.477067	0.632081
SPD_1114		5.41514	2.3693	1.92749	1.22922	0.21899	NA
SPD_1115	leuB	2334.1	0.284943	0.208944	1.36373	0.172654	0.318607
SPD_1116	leuA	3295.9	0.293562	0.211685	1.38678	0.165508	0.30805
SPD_1117		1846.92	0.487566	0.260935	1.86854	0.0616871	0.150541
SPD_1118	cutC	7668.74	-0.107381	0.180591	-0.594611	0.552103	0.687039
SPD_1119		3691.87	0.115162	0.237431	0.485033	0.627653	0.750328
SPD_1120	topA	15959.8	-0.149254	0.297719	-0.501325	0.616142	0.740666
SPD_1121		1699.58	1.13665	0.330181	3.4425	0.000576373	0.00385239
SPD_1122		507.599	1.53505	0.27679	5.5459	2.92438e-08	6.05099e-07
SPD_1123	licC	10277.4	0.47078	0.186357	2.52623	0.0115295	0.044863
SPD_1124	licB	17547.9	0.575131	0.198857	2.89218	0.00382577	0.0186028
SPD_1125	pck	11701.6	0.723866	0.226993	3.18893	0.00142799	0.00812118
SPD_1126		19295.4	0.654885	0.234543	2.79217	0.00523553	0.0236267
SPD_1127	ispD	10500.5	0.736723	0.272813	2.70047	0.00692426	0.0294054
SPD_1128		6295.4	0.0875551	0.249419	0.351037	0.725561	0.82392
SPD_1129	licD1	2826.04	0.394055	0.229419	1.71762	0.0858656	0.190695
SPD_1130	licD2	4207.93	0.199622	0.215464	0.926479	0.354197	0.517202
SPD_1131	carB	34123.6	-0.821186	0.24917	-3.29569	0.000981806	0.00589386
SPD_1132	carA	11644	-0.878239	0.288747	-3.04155	0.00235365	0.012542
SPD_1133	pyrB	8834.58	-1.03234	0.323683	-3.18936	0.00142588	0.00812118
SPD_1134	pyrR	3739.45	-1.15488	0.354902	-3.25408	0.00113761	0.00668472
SPD_1135	nth	5982.86	-0.290115	0.180317	-1.60892	0.107635	0.225592
SPD_1136		3154.07	-0.153637	0.180297	-0.852134	0.39414	0.553903
SPD_1137		787.337	-1.00454	0.240711	-4.17324	3.00298e-05	0.000293507
SPD_1138	htpX	23944.8	0.0645873	0.222557	0.290206	0.771659	0.860101
SPD_1139	lemA	10777.9	0.0917165	0.232191	0.395005	0.69284	0.800106
SPD_1140	gidB	2854.76	-0.50747	0.208717	-2.43138	0.0150414	0.0546832
SPD_1141	uraA	10780	-0.791255	0.394385	-2.0063	0.0448244	0.119922
SPD_1142	ffh	12645.1	-0.144152	0.18164	-0.793613	0.427421	0.588674
SPD_1143		1153.06	0.0102625	0.198653	0.0516605	0.958799	0.97688
SPD_1144		777.1	0.259304	0.216647	1.1969	0.231347	0.381007
SPD_1145		5545.37	-0.536148	0.242914	-2.20715	0.0273038	0.0840282
SPD_1146		4741.86	-0.304124	0.202558	-1.50142	0.133248	0.264186
SPD_1147		263.554	0.0775884	0.72824	0.106542	0.915152	0.952875
SPD_1148	rplS	73252	-0.455372	0.162589	-2.80075	0.00509839	0.0232234
SPD_1149	crcB1	1660.51	0.429758	0.203369	2.11319	0.0345844	0.0987762
SPD_1150	crcB2	1106.5	1.00346	0.214009	4.68888	2.747e-06	3.58584e-05
SPD_1151		123.124	1.6755	0.483546	3.46503	0.000530167	0.00358663
SPD_1152	fld	5537.44	-0.354405	0.173289	-2.04517	0.0408383	0.11156
SPD_1153		4267.47	-0.494684	0.213596	-2.31598	0.0205596	0.0675989
SPD_1154	rpmE	43399.2	-0.393919	0.271596	-1.45039	0.146951	0.281318
SPD_1155		98.7305	-0.790447	0.44243	-1.7866	0.0740017	0.171683
SPD_1156		317.673	-0.249152	0.292114	-0.852925	0.393701	0.553686
SPD_1157		63.4919	-0.351615	0.491894	-0.714819	0.474721	0.630261
SPD_1158	gdhA	51810.2	0.155321	0.203001	0.765126	0.444196	0.605864
SPD_1159		600.195	-0.0701758	0.341017	-0.205784	0.83696	0.901877
SPD_1160		3734.03	-0.251029	0.205732	-1.22018	0.222398	0.371125
SPD_1161		67.8455	0.645025	0.515178	1.25204	0.210555	0.360017
SPD_1162		140.197	1.42702	0.360423	3.95929	7.51715e-05	0.000667619
SPD_1163		334.708	0.986453	0.266767	3.6978	0.000217475	0.00171397
SPD_1164	cdd-2	326.917	1.52866	0.325338	4.69867	2.61859e-06	3.51252e-05
SPD_1165		1350.98	1.45923	0.217719	6.70237	2.05071e-11	9.27873e-10
SPD_1166		4690.83	1.51961	0.18013	8.43619	3.27838e-17	4.55461e-15
SPD_1167		5458.9	1.54172	0.235769	6.53913	6.18794e-11	2.31453e-09
SPD_1168		1622.27	1.72524	0.217148	7.94501	1.94178e-15	1.98777e-13
SPD_1169		1819.88	1.95281	0.25848	7.55495	4.19012e-14	3.39574e-12
SPD_1170		3527.17	1.70977	0.209357	8.16676	3.16772e-16	4.10747e-14
SPD_1171		862.133	1.79807	0.249513	7.20631	5.74863e-13	3.49409e-11
SPD_1172	nanE-2	326.315	1.94282	0.294121	6.60552	3.9612e-11	1.63926e-09
SPD_1173		454.919	1.29988	0.3	4.33293	1.47137e-05	0.000156383
SPD_1174		7.971	1.4039	1.5169	0.925505	0.354703	0.517498
SPD_1175		1007.53	0.609551	0.267505	2.27865	0.0226876	0.0725247
SPD_1176		751.911	0.655111	0.272457	2.40446	0.0161965	0.0576962
SPD_1177		1106.35	0.939102	0.273005	3.43988	0.00058198	0.00387654
SPD_1178		1229.64	1.31193	0.297455	4.41051	1.03129e-05	0.00011397
SPD_1179		2367.78	1.66591	0.283136	5.88378	4.01e-09	1.09851e-07
SPD_1180		77.9132	0.354756	0.745967	0.475565	0.634384	0.75698
SPD_1181		27.2844	-0.663276	0.77706	-0.853571	0.393343	0.553583
SPD_1182		66.8133	0.292894	0.558233	0.52468	0.599806	0.725963
SPD_1183		30.8477	0.884774	0.68374	1.29402	0.195658	0.345281
SPD_1184		4.83426	2.32482	1.9743	1.17754	0.238981	NA
SPD_1185		10.5278	0.995821	1.31564	0.756912	0.449103	0.609989
SPD_1186		2.71928	0.507267	2.13416	0.237689	0.812122	NA
SPD_1187	rplL	65509.4	-0.554304	0.189539	-2.92448	0.0034503	0.0171195
SPD_1188	rplJ	86402.6	-0.603207	0.176481	-3.41798	0.000630882	0.00410301
SPD_1189		0.749603	-1.24355	4.81951	-0.258024	0.796388	NA
SPD_1190		11308.1	2.17435	0.170026	12.7883	1.90483e-37	6.17484e-35
SPD_1191		7053.2	0.761233	0.217907	3.49339	0.000476926	0.00330114
SPD_1192		6796.55	0.774839	0.215484	3.5958	0.000323393	0.00237403
SPD_1193	msrAB1	15198.9	0.0606961	0.164565	0.368827	0.712256	0.814426
SPD_1194	thrB	12763.7	-0.158451	0.18657	-0.849283	0.395724	0.554926
SPD_1195	hom	15359.8	-0.316885	0.227986	-1.38993	0.16455	0.307052
SPD_1196	mecA	7072.78	0.065644	0.234728	0.27966	0.779739	0.864647
SPD_1197		9117.77	0.636991	0.207167	3.07477	0.00210663	0.0113817
SPD_1198		10314.5	0.602554	0.240953	2.50072	0.0123942	0.047268
SPD_1199		6637.85	0.519915	0.185092	2.80896	0.00497024	0.0228537
SPD_1200		5748.21	0.545439	0.222395	2.45258	0.0141838	0.0525475
SPD_1201	licD3	6079.16	0.335364	0.216648	1.54797	0.12163	0.248383
SPD_1202	psr	7429.82	0.270003	0.179444	1.50467	0.132409	0.263059
SPD_1203		7540.41	0.340252	0.188817	1.80202	0.0715424	0.167692
SPD_1204	aroK	3398.65	0.492523	0.198618	2.47975	0.0131475	0.0492713
SPD_1205	aroA	10267.3	0.457527	0.210056	2.17812	0.029397	0.0886469
SPD_1206		3651.84	-0.0237307	0.177717	-0.133531	0.893773	0.940549
SPD_1207	tyrA	11013.4	-0.129955	0.177365	-0.732697	0.463743	0.622055
SPD_1208	aroC	11975.8	-0.228756	0.199492	-1.14669	0.251511	0.404288
SPD_1209	aroB	7650.06	-0.306186	0.205807	-1.48774	0.13682	0.269036
SPD_1210	aroE	7621.72	-0.427625	0.182075	-2.34862	0.0188431	0.063739
SPD_1211	aroD	6799.52	-0.519461	0.187643	-2.76835	0.00563408	0.0249052
SPD_1212		13092.1	-0.391969	0.20555	-1.90692	0.0565304	0.142794
SPD_1213		189.815	-0.00382002	0.423514	-0.00901982	0.992803	0.996551
SPD_1214		138.326	-1.03913	0.589196	-1.76364	0.0777933	0.177386
SPD_1215	amy	14254.5	0.989378	0.49509	1.99838	0.0456757	0.121099
SPD_1216	alaS	27022.6	-1.10079	0.178399	-6.17038	6.81269e-10	2.17224e-08
SPD_1217		3553.23	-1.08205	0.217702	-4.97034	6.68356e-07	1.06553e-05
SPD_1218	potD	8852.07	-0.341777	0.170793	-2.00112	0.0453791	0.120906
SPD_1219	potC	4639.23	-0.416352	0.177677	-2.34331	0.0191135	0.0643168
SPD_1220	potH	4942.35	-0.263012	0.173274	-1.5179	0.129041	0.257156
SPD_1221	potA	8900.66	-0.194257	0.182127	-1.0666	0.286151	0.44402
SPD_1222	murB	5721.84	-0.131108	0.178124	-0.736051	0.461699	0.620598
SPD_1223		3760	-0.536625	0.183641	-2.92213	0.00347642	0.0171615
SPD_1224	budA	3213.66	-0.585714	0.231394	-2.53124	0.011366	0.0443913
SPD_1225		1144.51	0.577851	0.197662	2.92342	0.00346204	0.017134
SPD_1226		3091.7	0.401459	0.185202	2.16768	0.0301828	0.0904555
SPD_1227		14926.9	-0.397118	0.183403	-2.16528	0.0303664	0.0905008
SPD_1228		19444.3	-0.370438	0.173255	-2.1381	0.0325084	0.0952241
SPD_1229		20093.9	-0.22869	0.169885	-1.34614	0.178256	0.325547
SPD_1230		18237.4	-0.221295	0.166214	-1.33138	0.183063	0.330601
SPD_1231		21574.3	-0.301138	0.166687	-1.80661	0.0708228	0.166606
SPD_1232		13156	-0.201524	0.205983	-0.978356	0.327898	0.489833
SPD_1233		2659.74	-0.571034	0.216435	-2.63836	0.00833087	0.034041
SPD_1234		1983.27	0.00347469	0.2194	0.0158373	0.987364	0.994523
SPD_1235		408.053	0.593672	0.254478	2.3329	0.0196534	0.0656802
SPD_1236	spx	4001.38	-0.288715	0.178276	-1.61948	0.105344	0.222469
SPD_1237		6858.67	-0.280796	0.184379	-1.52293	0.127776	0.255421
SPD_1238		8971.45	-0.20418	0.16938	-1.20546	0.228026	0.377778
SPD_1239		8015.09	-0.227105	0.185237	-1.22602	0.22019	0.368563
SPD_1240		14884.1	-0.127866	0.192234	-0.665157	0.50595	0.655499
SPD_1241		6465.99	-0.0393436	0.174935	-0.224904	0.822054	0.89224
SPD_1242		5574.81	-0.340509	0.228125	-1.49264	0.135531	0.26766
SPD_1243	lgt	10985	-0.262942	0.20472	-1.2844	0.199004	0.347765
SPD_1244	hprK	13894.2	-0.282093	0.254278	-1.10939	0.267264	0.424003
SPD_1245	rpsU	9857.58	-0.434002	0.198516	-2.18624	0.0287984	0.0875097
SPD_1246	nagB	45351.6	-0.318293	0.260907	-1.21995	0.222484	0.371125
SPD_1247	queA	6468.41	-0.851889	0.211967	-4.01897	5.84542e-05	0.00053629
SPD_1248		906.369	-0.450255	0.376054	-1.19732	0.231183	0.381007
SPD_1249		2661.21	-0.447514	0.256497	-1.74471	0.081035	0.182846
SPD_1250	nadE	4359.15	-0.511337	0.221732	-2.30611	0.0211047	0.0687583
SPD_1251	pncB	7697.33	-0.475474	0.222588	-2.13612	0.03267	0.09541
SPD_1252		303.652	1.30369	0.301765	4.32022	1.55876e-05	0.000164771
SPD_1253		1.17321	1.7186	3.36516	0.510705	0.609558	NA
SPD_1254		202.879	0.81358	0.339768	2.39452	0.0166422	0.0585336
SPD_1255		216.927	0.037541	0.344384	0.109009	0.913195	0.952367
SPD_1256		1948.2	-0.775533	0.211501	-3.66681	0.000245594	0.00188064
SPD_1257		0.518868	-0.382613	4.98605	-0.0767368	0.938833	NA
SPD_1258		9535.06	-0.784379	0.238682	-3.2863	0.00101514	0.00605661
SPD_1259		1455.82	-0.173324	0.307014	-0.564547	0.572382	0.703274
SPD_1260		2580.31	-0.303406	0.260396	-1.16517	0.24395	0.395732
SPD_1261		12.4438	1.36162	1.33999	1.01615	0.309559	0.470018
SPD_1262		805.692	0.494013	0.227006	2.17621	0.0295397	0.0889392
SPD_1263		74.2156	-0.21406	0.552619	-0.387356	0.698493	0.803414
SPD_1264		63.6843	0.990305	0.514673	1.92415	0.0543364	0.138149
SPD_1265		24.3524	0.496654	0.770832	0.644309	0.519375	0.663312
SPD_1266		27.8743	1.28334	0.747213	1.71751	0.0858863	0.190695
SPD_1267		384.76	2.9896	0.535191	5.58604	2.32308e-08	5.13454e-07
SPD_1268		14.0238	0.85507	0.98187	0.870859	0.383831	0.545725
SPD_1269		10.194	0.193443	1.14586	0.168819	0.865939	0.919854
SPD_1270		5.40306	1.56757	1.60149	0.978818	0.32767	NA
SPD_1271		3.68068	1.84918	2.43963	0.757975	0.448466	NA
SPD_1272		51.5283	0.628285	0.724357	0.867369	0.38574	0.547649
SPD_1273		15.7944	1.36013	1.15203	1.18063	0.237749	0.38859
SPD_1274	guaA	33998	-0.147965	0.174195	-0.84942	0.395648	0.554926
SPD_1275		1.65126	1.06902	2.88017	0.371164	0.710515	NA
SPD_1276		3037.52	-0.0916916	0.19516	-0.469828	0.638478	0.760931
SPD_1277		2747.34	0.263024	0.22149	1.18752	0.235023	0.385105
SPD_1278	cppA	2594.1	-0.130311	0.228167	-0.571123	0.567916	0.699555
SPD_1279		843.9	-0.418625	0.296644	-1.41121	0.158184	0.298128
SPD_1280		823.243	-0.665435	0.319639	-2.08183	0.037358	0.104598
SPD_1281		263.87	-0.475874	0.370456	-1.28456	0.198944	0.347765
SPD_1282		298.208	-0.389023	0.427037	-0.910983	0.362304	0.524707
SPD_1283		274.609	-0.365586	0.341786	-1.06963	0.284784	0.443479
SPD_1284		1.48099	0.589529	3.82909	0.153961	0.877641	NA
SPD_1285	def	9814.95	-0.443762	0.239764	-1.85083	0.0641939	0.154526
SPD_1286		5881.42	-0.61652	0.220712	-2.79332	0.00521695	0.0235976
SPD_1287	trxB	10909.8	0.0961358	0.206375	0.465831	0.641337	0.761538
SPD_1288		1454.87	0.331592	0.206987	1.60199	0.109158	0.228538
SPD_1289		9489.02	0.0318606	0.171452	0.185828	0.85258	0.911858
SPD_1290		8963.54	-0.155516	0.192423	-0.808201	0.418975	0.579592
SPD_1291		2587.28	-0.0825134	0.203692	-0.405089	0.685412	0.795422
SPD_1292	ogt	2739.58	-0.186479	0.19692	-0.946976	0.343651	0.505982
SPD_1293		2296.53	-0.0617214	0.2	-0.308606	0.757621	0.849393
SPD_1294		5101.59	0.965089	0.190963	5.0538	4.33099e-07	7.19981e-06
SPD_1295		16989.5	0.639673	0.185073	3.45633	0.000547588	0.00367261
SPD_1296		4869.75	-0.01037	0.176775	-0.0586624	0.953221	0.972215
SPD_1297		11419.1	0.155698	0.181156	0.859469	0.390082	0.550013
SPD_1298	nox	49205.5	-0.348731	0.175125	-1.99133	0.0464448	0.122571
SPD_1299		3.35991	1.48952	2.27504	0.654722	0.512647	NA
SPD_1300		726.405	-1.13583	0.42533	-2.67046	0.0075747	0.0315478
SPD_1301		402.616	-0.685529	0.321238	-2.13403	0.0328407	0.0955293
SPD_1302		1080.11	-0.675616	0.235797	-2.86524	0.00416695	0.0199276
SPD_1303		2511.71	-0.24675	0.259381	-0.951301	0.341451	0.504643
SPD_1304	glyS	22935.7	-0.41915	0.170884	-2.45283	0.0141737	0.0525475
SPD_1305	glyQ	8446.55	-0.222034	0.188161	-1.18002	0.237991	0.388659
SPD_1306		1947.2	-0.23059	0.233429	-0.98784	0.323231	0.48547
SPD_1307		2012.51	-0.0930387	0.253481	-0.367044	0.713586	0.815457
SPD_1308		6059	0.244992	0.194967	1.25658	0.208906	0.357993
SPD_1309	pgdA	15086.4	-0.0773148	0.181613	-0.425712	0.670318	0.783039
SPD_1310		1886.21	0.0743783	0.2607	0.285303	0.775412	0.862308
SPD_1311		5646.45	-0.115805	0.171993	-0.673315	0.500747	0.651038
SPD_1312		8821.23	-0.292294	0.19186	-1.52347	0.127641	0.255413
SPD_1313		11.3007	0.353567	1.13832	0.310606	0.7561	0.849393
SPD_1314		0	NA	NA	NA	NA	NA
SPD_1315		0	NA	NA	NA	NA	NA
SPD_1316		154.379	-0.158635	0.367287	-0.431911	0.665806	0.78002
SPD_1317		165.516	-0.456013	0.368402	-1.23782	0.215784	0.364102
SPD_1318	tuf	542617	-0.611455	0.164146	-3.72508	0.000195256	0.00155645
SPD_1319		270.461	-0.0536438	0.450958	-0.118955	0.905311	0.947702
SPD_1320		31070.9	-0.541444	0.244803	-2.21175	0.026984	0.0831757
SPD_1321		6.35761	1.50582	1.46347	1.02893	0.303512	NA
SPD_1322		4.48176	1.62623	1.71711	0.947071	0.343603	NA
SPD_1323		1.5385	-0.331037	2.55396	-0.129617	0.896869	NA
SPD_1324		1.627	2.19709	3.79136	0.5795	0.562252	NA
SPD_1325		0.791964	-3.2613	4.86088	-0.670928	0.502267	NA
SPD_1326	pgm	31783.1	-0.860169	0.163629	-5.25682	1.46566e-07	2.63955e-06
SPD_1327	bta	10018.5	-0.383624	0.315712	-1.21511	0.224325	0.372599
SPD_1328	aatB	10393.8	1.36559	0.203748	6.70232	2.05134e-11	9.27873e-10
SPD_1329		5620.2	1.52652	0.211559	7.21554	5.37201e-13	3.3705e-11
SPD_1330		5429.4	1.68389	0.193205	8.71559	2.89255e-18	4.68834e-16
SPD_1331		12817.5	-0.328904	0.249196	-1.31986	0.186881	0.334699
SPD_1332		8389.13	-0.18416	0.289069	-0.637081	0.524072	0.664485
SPD_1333		12069.1	-0.500127	0.211707	-2.36235	0.0181594	0.062074
SPD_1334	atpC	37005.1	-0.905443	0.207087	-4.37228	1.22953e-05	0.000132124
SPD_1335	atpD	111010	-0.691263	0.181111	-3.81679	0.0001352	0.00111426
SPD_1336	atpG	70549.5	-0.616985	0.187124	-3.2972	0.000976539	0.0058804
SPD_1337	atpA	94002.8	-0.50511	0.173371	-2.91346	0.00357452	0.0175125
SPD_1338	atpH	13346.5	-0.33905	0.174215	-1.94616	0.0516361	0.133731
SPD_1339	atpF	21275.9	-0.246435	0.201245	-1.22455	0.220743	0.369171
SPD_1340	atpB	36972.3	-0.32311	0.174922	-1.84717	0.0647224	0.155155
SPD_1341	atpE	7700.94	-0.271368	0.212068	-1.27963	0.200677	0.349433
SPD_1342		1361.78	0.0322774	0.331859	0.0972626	0.922518	0.955915
SPD_1343		2237.18	0.090304	0.252403	0.357777	0.720511	0.819122
SPD_1344		1024.96	0.0888918	0.258702	0.343608	0.731141	0.82735
SPD_1345	greA	8951.05	0.126311	0.228833	0.55198	0.580962	0.709781
SPD_1346		29922.1	0.116292	0.204009	0.570033	0.568655	0.700022
SPD_1347		2559.06	0.0331521	0.181043	0.183117	0.854706	0.912907
SPD_1348		2747.28	0.0203009	0.214372	0.0946993	0.924554	0.955915
SPD_1349	murC	14816.9	-0.174634	0.188093	-0.928445	0.353177	0.51637
SPD_1350		4113.56	0.0821335	0.239101	0.343509	0.731216	0.82735
SPD_1351		12727.1	0.114765	0.174963	0.655941	0.511862	0.658012
SPD_1352		1004.32	0.137192	0.255631	0.536679	0.59149	0.71903
SPD_1353		721.513	0.0645897	0.270083	0.239148	0.810991	0.886167
SPD_1354		70.3201	2.54035	0.511885	4.96274	6.95067e-07	1.09911e-05
SPD_1355		216.151	1.37287	0.305769	4.48991	7.12547e-06	8.29882e-05
SPD_1356		375.731	2.02162	0.282206	7.16365	7.85593e-13	4.63024e-11
SPD_1357	aliB	4195.29	1.67772	0.217064	7.72916	1.08262e-14	9.15521e-13
SPD_1358		11885.4	-0.700343	0.19746	-3.54675	0.00039001	0.00278886
SPD_1359	murE	6303.24	-0.220125	0.218749	-1.00629	0.314277	0.475377
SPD_1360		6766.29	0.520914	0.193866	2.68698	0.00721022	0.0303547
SPD_1361		3512.47	-0.339546	0.192628	-1.76271	0.0779501	0.177533
SPD_1362		3403.24	-0.181706	0.182065	-0.998029	0.318265	0.48018
SPD_1363	ppaC	19606.7	0.0202245	0.207482	0.0974758	0.922349	0.955915
SPD_1364		2502.78	-0.0601727	0.230041	-0.261574	0.79365	0.873334
SPD_1365		8859.89	-0.12269	0.214424	-0.572183	0.567198	0.699113
SPD_1366		5490.96	0.0968752	0.245175	0.395127	0.692749	0.800106
SPD_1367		20049	-0.0222201	0.235889	-0.0941975	0.924952	0.955915
SPD_1368	rpsR	29434.1	-0.554025	0.231857	-2.38952	0.0168706	0.0592298
SPD_1369	ssb	46570.4	-0.634184	0.203115	-3.12229	0.00179447	0.0098874
SPD_1370	rpsF	24977.9	-0.673177	0.196472	-3.42633	0.000611803	0.00402013
SPD_1371	asnS	26935.7	-0.665918	0.164178	-4.05608	4.99034e-05	0.000464412
SPD_1372		2975.14	-0.604533	0.196297	-3.07969	0.00207219	0.0112268
SPD_1373	aspC	17423.3	-0.649414	0.169707	-3.82668	0.000129882	0.00107498
SPD_1374		2763.6	-0.539044	0.260859	-2.06642	0.0387892	0.107697
SPD_1375		9610.05	0.022494	0.273068	0.082375	0.934348	0.961539
SPD_1376		856.335	0.753305	0.20773	3.62636	0.000287439	0.00215857
SPD_1377		153.625	1.69034	0.396687	4.26115	2.03379e-05	0.000209298
SPD_1378		2319.32	-0.25145	0.216701	-1.16036	0.245904	0.397245
SPD_1379		699.97	0.322813	0.244377	1.32096	0.186514	0.334607
SPD_1380		10833.8	0.770303	0.194091	3.96877	7.22444e-05	0.000647536
SPD_1381	def-2	1574.51	0.821033	0.26732	3.07134	0.00213097	0.0114813
SPD_1382		10682.7	1.07038	0.176936	6.04952	1.45281e-09	4.21749e-08
SPD_1383		43891	1.04361	0.176095	5.92641	3.09626e-09	8.72786e-08
SPD_1384		4037.02	-3.56859	0.178535	-19.9882	6.98218e-89	1.35803e-85
SPD_1385		15625.4	-0.784947	0.217458	-3.60965	0.000306611	0.00228489
SPD_1386		8529.15	-0.542956	0.215056	-2.52472	0.011579	0.044863
SPD_1387	dapB	13692.8	-0.642426	0.175036	-3.67026	0.000242308	0.00187471
SPD_1388		13474.5	-0.430391	0.170456	-2.52493	0.0115721	0.044863
SPD_1389		4671.66	0.0200402	0.186215	0.107619	0.914298	0.952496
SPD_1390		12812	-0.0764276	0.179304	-0.426247	0.669928	0.783039
SPD_1391		7366.78	-0.00361074	0.169483	-0.0213045	0.983003	0.99167
SPD_1392		7406.98	-0.408953	0.175296	-2.33292	0.0196521	0.0656802
SPD_1393		3173.54	-0.36385	0.222158	-1.6378	0.101464	0.216628
SPD_1394		14298.7	-0.208647	0.182214	-1.14507	0.252182	0.404698
SPD_1395		13823	-0.122725	0.195609	-0.627397	0.530399	0.670322
SPD_1396		12632.6	-0.122077	0.206	-0.592604	0.553446	0.687399
SPD_1397		7234.1	-0.245583	0.185212	-1.32595	0.184855	0.332911
SPD_1398		11781	-0.118608	0.177182	-0.669413	0.503232	0.65296
SPD_1399	clpX	18610.9	-0.194726	0.199521	-0.975968	0.32908	0.491221
SPD_1400		2247.19	-0.29215	0.263337	-1.10942	0.267251	0.424003
SPD_1401	folA	11687.3	-0.332052	0.231258	-1.43585	0.151045	0.288304
SPD_1402		132526	-0.0255937	0.225294	-0.113601	0.909554	0.950194
SPD_1403	lytC	57829.8	-0.147786	0.21249	-0.695497	0.486744	0.63958
SPD_1404	tpiA	31617.2	-0.18185	0.217547	-0.835909	0.403206	0.562177
SPD_1405		7591.48	-0.292555	0.222025	-1.31767	0.187614	0.335395
SPD_1406	metA	11056.4	-0.263179	0.196271	-1.3409	0.179954	0.327419
SPD_1407	apt	14285	-0.651138	0.200912	-3.24092	0.00119144	0.00691749
SPD_1408		1291.42	0.924722	0.347211	2.66329	0.00773814	0.0320227
SPD_1409		9619.41	0.350296	0.199681	1.75428	0.0793834	0.179884
SPD_1410		1543.92	-0.153129	0.195882	-0.781742	0.434366	0.595379
SPD_1411		4761.37	-0.423331	0.174575	-2.42492	0.0153118	0.0553557
SPD_1412	codY	6266.04	-0.403118	0.191458	-2.10552	0.0352464	0.100225
SPD_1413		36883.7	-0.676392	0.334402	-2.0227	0.0431046	0.11612
SPD_1414		1289.26	1.17167	0.334752	3.50012	0.000465048	0.00325367
SPD_1415		12201.4	-0.651531	0.449522	-1.44939	0.14723	0.281575
SPD_1416		15128.7	-0.465342	0.262531	-1.77252	0.0763075	0.175228
SPD_1417		10544.1	-0.428838	0.203261	-2.10979	0.0348765	0.0993655
SPD_1418	pepQ	11233.4	-0.311724	0.204989	-1.52068	0.128339	0.256181
SPD_1419		496.528	-0.225894	0.230273	-0.980984	0.326601	0.488387
SPD_1420		85.378	0.333438	0.479708	0.695085	0.487002	0.63958
SPD_1421		1.90317	1.36574	3.55136	0.384568	0.700558	NA
SPD_1422		1171.07	-0.593345	0.245056	-2.42126	0.0154669	0.0558129
SPD_1423		2647.27	-0.492435	0.239112	-2.05943	0.0394529	0.109
SPD_1424	truA	1887.48	-0.401613	0.263074	-1.52662	0.126856	0.254494
SPD_1425		7383.18	-0.403578	0.176208	-2.29035	0.0220008	0.0711539
SPD_1426		9636.03	-0.898607	0.1712	-5.24888	1.53026e-07	2.73061e-06
SPD_1427	phnA	3537.24	-0.48466	0.256309	-1.89092	0.0586351	0.147045
SPD_1428	cmk	9303.16	-0.237466	0.174795	-1.35854	0.174293	0.320415
SPD_1429		4094.03	0.155858	0.241155	0.646297	0.518087	0.662523
SPD_1430	fer	490.369	-0.464456	0.292979	-1.58529	0.112901	0.234357
SPD_1431		8226.62	0.0706743	0.173957	0.406274	0.684541	0.794885
SPD_1432	galE-1	22975.1	0.470001	0.166405	2.82443	0.00473646	0.0220259
SPD_1433		2638.46	-0.500671	0.181505	-2.75844	0.00580774	0.0255567
SPD_1434		1527.73	-0.558901	0.210885	-2.65026	0.00804298	0.0332136
SPD_1435		932.45	-0.462753	0.215254	-2.1498	0.0315711	0.0930392
SPD_1436		54386.2	-0.81532	0.19817	-4.11424	3.88455e-05	0.000370365
SPD_1437		3636.23	-0.0473902	0.177339	-0.26723	0.789292	0.871087
SPD_1438		12169.9	-0.590571	0.181036	-3.26218	0.0011056	0.00651633
SPD_1439	rpsO	45369.9	-0.285718	0.176666	-1.61728	0.105818	0.222986
SPD_1440		18.1053	0.57738	0.856204	0.674349	0.50009	0.650618
SPD_1441		0.221627	1.12187	4.99626	0.224543	0.822335	NA
SPD_1442		967.523	-0.339334	0.238502	-1.42277	0.154803	0.293899
SPD_1443		259.491	-0.421494	0.338527	-1.24508	0.213102	0.361678
SPD_1444	thrS	15556.5	-0.805617	0.167511	-4.80933	1.51437e-06	2.21462e-05
SPD_1445		1560.66	0.00259696	0.194508	0.0133514	0.989347	0.996005
SPD_1446		860.798	0.0652443	0.208526	0.312884	0.754369	0.84812
SPD_1447		1047.5	1.12043	0.266203	4.20894	2.56576e-05	0.000257237
SPD_1448		1518.32	-0.0876008	0.267874	-0.327022	0.743651	0.83898
SPD_1449		5328.55	-0.326859	0.194782	-1.67808	0.0933324	0.202103
SPD_1450		3601.05	-0.823534	0.235857	-3.49166	0.000480027	0.00331082
SPD_1451		48.0264	1.02957	0.680662	1.51259	0.130383	0.259299
SPD_1452		120.447	-0.0826659	0.494019	-0.167333	0.867108	0.920592
SPD_1453		41.3963	0.146116	0.663053	0.220368	0.825584	0.894575
SPD_1454		293.793	0.221649	0.290705	0.762453	0.44579	0.60676
SPD_1455		9.46264	1.47015	1.20653	1.2185	0.223036	0.371618
SPD_1456		16.0653	0.650597	1.15	0.565735	0.571574	0.702725
SPD_1457	dtd	2248.24	-0.474383	0.213032	-2.22682	0.0259594	0.0805279
SPD_1458	relA	12251.8	-0.383924	0.19905	-1.92878	0.0537582	0.137398
SPD_1459		2493.67	-0.714544	0.307987	-2.32004	0.0203385	0.0672533
SPD_1460	pepO	36930.7	-0.605821	0.181255	-3.34237	0.000830651	0.00508056
SPD_1461	psaB	8906.67	-2.75249	0.200341	-13.739	5.9268e-43	2.88191e-40
SPD_1462	psaC	9763.83	-2.6623	0.21734	-12.2495	1.69016e-34	4.10919e-32
SPD_1463		10871.9	-2.39659	0.235789	-10.1642	2.86591e-24	6.19355e-22
SPD_1464	psaD	5574.71	0.759241	0.274832	2.76256	0.005735	0.0252938
SPD_1465		5242.75	-0.104792	0.170372	-0.615081	0.538502	0.675297
SPD_1466		1109.2	-0.0167916	0.216922	-0.0774081	0.938299	0.963262
SPD_1467		2582.42	0.061279	0.177718	0.34481	0.730237	0.827205
SPD_1468		41147	-0.0538389	0.199983	-0.269217	0.787762	0.870073
SPD_1469		46.1484	0.780335	0.604549	1.29077	0.196783	0.34606
SPD_1470		14.4801	-0.0937288	1.33718	-0.0700943	0.944119	0.966479
SPD_1471		13.0085	0.225325	1.05012	0.21457	0.830103	0.897049
SPD_1472	ileS	36556.1	-0.866303	0.188869	-4.5868	4.50085e-06	5.5406e-05
SPD_1473		2024.72	-0.0828882	0.293205	-0.282697	0.777409	0.863541
SPD_1474	divIVA	22854.6	-0.338048	0.179966	-1.87841	0.0603256	0.148507
SPD_1475	ylmH	16772.9	-0.472359	0.194711	-2.42595	0.0152683	0.0553557
SPD_1476	ylmG	4594.24	-0.463019	0.187254	-2.47268	0.0134106	0.0500644
SPD_1477	ylmF	16294.4	-0.279295	0.219831	-1.2705	0.203907	0.352846
SPD_1478	ylmE	15341.1	-0.256903	0.180732	-1.42145	0.155185	0.293899
SPD_1479	ftsZ	52814.6	-0.266299	0.166985	-1.59475	0.110768	0.231163
SPD_1480	ftsA	38521.1	-0.335176	0.175654	-1.90816	0.05637	0.142574
SPD_1481		8686.8	-0.80828	0.181182	-4.46114	8.15239e-06	9.3273e-05
SPD_1482		2816.15	-0.304612	0.177182	-1.7192	0.0855771	0.190662
SPD_1483	murF	6524.28	-0.345092	0.178988	-1.92802	0.0538524	0.137458
SPD_1484	ddlA	13748.3	-0.670841	0.216376	-3.10035	0.0019329	0.0105901
SPD_1485	recR	6897.08	-0.288045	0.193927	-1.48533	0.137457	0.269781
SPD_1486	penA	18225.7	-0.317095	0.245128	-1.29359	0.195807	0.345281
SPD_1487		6195.77	-0.120501	0.270427	-0.445597	0.655888	0.774092
SPD_1488		1063.57	0.0104635	0.21134	0.0495101	0.960513	0.977602
SPD_1489		514.543	-0.0856956	0.229163	-0.37395	0.708442	0.811495
SPD_1490		473.266	0.0168337	0.255815	0.0658042	0.947534	0.967938
SPD_1491		367.979	0.0578496	0.297939	0.194166	0.846046	0.907288
SPD_1492		453.577	0.192717	0.282294	0.682681	0.494808	0.646207
SPD_1493		1722.18	0.0842791	0.195275	0.431592	0.666038	0.78002
SPD_1494		1412.8	0.174939	0.209836	0.833697	0.404452	0.563509
SPD_1495		3038.8	0.492741	0.260564	1.89106	0.0586169	0.147045
SPD_1496		1940	0.374322	0.251529	1.48819	0.136701	0.269036
SPD_1497	nanE-1	238.503	0.43484	0.333184	1.30511	0.191856	0.341097
SPD_1498		66.2189	5.01779	0.855435	5.86578	4.47025e-09	1.15928e-07
SPD_1499	nanB	79.5153	4.29854	0.74574	5.76413	8.20788e-09	2.04671e-07
SPD_1500		34.6005	6.94413	1.67852	4.13706	3.51787e-05	0.000338726
SPD_1501		29.4453	5.05639	1.20855	4.18386	2.86601e-05	0.000282964
SPD_1502		54.6389	5.22528	1.01282	5.15913	2.48101e-07	4.23296e-06
SPD_1503		8.60879	3.14571	1.70691	1.84293	0.0653398	0.155934
SPD_1504	nanA	2800.33	1.2164	0.255184	4.76675	1.87225e-06	2.63879e-05
SPD_1505		235.063	2.89944	0.541391	5.35554	8.53005e-08	1.62656e-06
SPD_1506		54898.4	2.17031	0.921085	2.35625	0.0184605	0.0628821
SPD_1507	recG	23143.4	-0.289212	0.198685	-1.45563	0.145494	0.279079
SPD_1508	alr	12529.2	-0.112927	0.191437	-0.589889	0.555265	0.688769
SPD_1509	acpS	2558.28	0.0835749	0.193465	0.431989	0.665749	0.78002
SPD_1510		18425.5	0.143064	0.178539	0.801301	0.422957	0.58427
SPD_1511		14922.7	0.20047	0.174648	1.14785	0.251031	0.403851
SPD_1512	secA	50753.3	-0.191691	0.188247	-1.0183	0.308537	0.469198
SPD_1513		54.4673	0.189239	0.63347	0.298735	0.765143	0.85578
SPD_1514		217.724	0.145109	0.318043	0.456257	0.648205	0.768287
SPD_1515		163.544	0.421649	0.337655	1.24876	0.211753	0.360017
SPD_1516		243.973	0.522849	0.290319	1.80095	0.0717113	0.167692
SPD_1517		88.083	0.561363	0.417384	1.34495	0.17864	0.325943
SPD_1518		1551.08	1.10188	0.246163	4.47621	7.59792e-06	8.74435e-05
SPD_1519		16916.4	-0.201446	0.189376	-1.06374	0.287448	0.445133
SPD_1520		6820.13	-0.141845	0.175468	-0.808377	0.418873	0.579592
SPD_1521	dnaI	6596.19	0.109243	0.173367	0.630127	0.528612	0.669304
SPD_1522		6809.55	0.240811	0.189984	1.26753	0.204966	0.353735
SPD_1523		2221.74	0.459578	0.253728	1.81131	0.0700936	0.165755
SPD_1524		10255.8	-1.22771	0.519483	-2.36334	0.0181111	0.0620179
SPD_1525		24623.4	-1.54331	1.05308	-1.46553	0.142778	0.275499
SPD_1526		22707	-1.55634	0.995547	-1.5633	0.117981	0.242572
SPD_1527		6299.98	1.01244	0.184628	5.48364	4.16669e-08	8.35486e-07
SPD_1528		5771.65	0.866576	0.247889	3.49582	0.000472604	0.00328291
SPD_1529		21.5307	-0.361443	0.843288	-0.428611	0.668206	0.781516
SPD_1530		2397.63	-0.152824	0.212298	-0.719857	0.471613	0.629141
SPD_1531	scrK	779.697	0.0376123	0.296925	0.126673	0.899199	0.94331
SPD_1532		560.41	-1.26967	0.449443	-2.82499	0.00472816	0.0220259
SPD_1533		8.62145	1.05359	1.28785	0.818103	0.413298	0.57337
SPD_1534	scrB	1471.68	-0.0420526	0.335142	-0.125477	0.900146	0.94331
SPD_1535	scrR	1043.78	-0.00713354	0.285554	-0.0249814	0.98007	0.989642
SPD_1536		19979.1	-0.656589	0.22528	-2.91455	0.00356198	0.0174951
SPD_1537	mvaS	12823.9	-0.430635	0.230926	-1.86482	0.0622072	0.15162
SPD_1538		1260.87	-0.138251	0.231422	-0.597398	0.550242	0.68516
SPD_1539		1757.67	-0.00882354	0.26261	-0.0335994	0.973197	0.986242
SPD_1540		2048.69	0.188731	0.236415	0.798305	0.424693	0.585421
SPD_1541		3090.05	0.123983	0.193036	0.642279	0.520692	0.663312
SPD_1542		32435.7	0.0314347	0.174055	0.180602	0.85668	0.914011
SPD_1543		9160.55	0.203866	0.172518	1.18171	0.237322	0.388218
SPD_1544	sun	8379.84	0.332889	0.176998	1.88074	0.0600067	0.148254
SPD_1545	fmt	4793.83	0.271567	0.17722	1.53237	0.125431	0.252974
SPD_1546	priA	10592.1	0.0670915	0.183502	0.365618	0.71465	0.815457
SPD_1547		4472.12	-0.231976	0.253429	-0.915349	0.360009	0.52216
SPD_1548	gmk	9056.19	-0.41349	0.194968	-2.12081	0.0339377	0.097791
SPD_1549		23348.7	-0.319419	0.206387	-1.54767	0.121701	0.248383
SPD_1550		230.231	0.948107	0.395785	2.39551	0.0165972	0.0585336
SPD_1551		206.765	0.441192	0.411749	1.07151	0.283941	0.44252
SPD_1552		6894.16	-0.402111	0.220049	-1.82737	0.0676442	0.160645
SPD_1553		3245.31	-0.221479	0.234221	-0.9456	0.344353	0.506631
SPD_1554		3495.86	-0.260859	0.197294	-1.32219	0.186107	0.334236
SPD_1555		3628.13	-0.134885	0.246612	-0.546954	0.584411	0.712358
SPD_1556		4921.79	-0.308063	0.172486	-1.78602	0.0740968	0.171683
SPD_1557	nadD	6977.93	-0.263766	0.179268	-1.47135	0.141196	0.273594
SPD_1558		3369.08	-0.247901	0.210785	-1.17608	0.239562	0.39066
SPD_1559		10146.3	-0.268542	0.182509	-1.47139	0.141186	0.273594
SPD_1560		4964.3	-0.318433	0.202608	-1.57167	0.116027	0.239567
SPD_1561		9423.04	-0.272441	0.257837	-1.05664	0.290675	0.449413
SPD_1562		2321.51	-0.0478817	0.281905	-0.169851	0.865128	0.919494
SPD_1563		5278.36	-0.290342	0.229417	-1.26557	0.205668	0.354632
SPD_1564		2540.1	0.111082	0.232399	0.477981	0.632664	0.75539
SPD_1565		4431.93	-0.292717	0.253387	-1.15522	0.248001	0.399638
SPD_1566		8967.06	-0.338056	0.239929	-1.40899	0.158839	0.298783
SPD_1567	trx	22033.5	-0.339297	0.343413	-0.988014	0.323146	0.48547
SPD_1568		203.535	-0.0874017	0.364526	-0.239768	0.81051	0.88614
SPD_1569		32348	0.236769	0.181573	1.30399	0.192238	0.341463
SPD_1570		3475.64	-0.208475	0.186258	-1.11928	0.263022	0.419326
SPD_1571		12769.4	-0.197846	0.165271	-1.1971	0.231268	0.381007
SPD_1572		3336.14	-0.304119	0.197002	-1.54373	0.122653	0.249391
SPD_1573	prmA	4265.26	-0.184962	0.173122	-1.0684	0.285342	0.443638
SPD_1574		1588.31	-0.140791	0.198682	-0.708623	0.478558	0.632826
SPD_1575		3856.46	-0.114023	0.196565	-0.580078	0.561862	0.694737
SPD_1576		1851.77	-0.130406	0.235148	-0.55457	0.579189	0.708208
SPD_1577		5253.13	-0.0642027	0.231283	-0.277594	0.781324	0.865912
SPD_1578		40.0597	-0.488064	0.681526	-0.716135	0.473908	0.630261
SPD_1579		35.5383	-0.286687	0.651703	-0.439904	0.660007	0.776596
SPD_1580		4708.9	-0.60732	0.225511	-2.69309	0.0070794	0.0299988
SPD_1581		1921.41	-0.949402	0.204758	-4.6367	3.54014e-06	4.4423e-05
SPD_1582		139.109	0.464741	0.526426	0.882824	0.377331	0.540614
SPD_1583		59.1348	0.250388	0.684781	0.365646	0.714629	0.815457
SPD_1584		106.713	-0.574123	0.864782	-0.663893	0.506759	0.655786
SPD_1585		274.937	-0.572717	0.308214	-1.85818	0.0631433	0.152564
SPD_1586		2527.67	0.155119	0.18896	0.820907	0.411699	0.571968
SPD_1587		924.933	0.0633803	0.20509	0.309037	0.757294	0.849393
SPD_1588		4854.35	-1.2045	0.412891	-2.91722	0.00353165	0.01739
SPD_1589		311.739	-1.11405	0.522092	-2.13381	0.0328581	0.0955293
SPD_1590		7933.81	-1.12981	0.889133	-1.27068	0.203842	0.352846
SPD_1591		2480.18	-0.988011	0.513243	-1.92504	0.0542247	0.138046
SPD_1592		227.884	1.42888	0.321304	4.44715	8.7019e-06	9.84023e-05
SPD_1593		88.5633	-1.39527	0.826774	-1.68761	0.0914865	0.199262
SPD_1594		2264.23	1.47983	0.311009	4.75815	1.95371e-06	2.71426e-05
SPD_1595		843.86	1.89388	0.391207	4.84112	1.29109e-06	1.91693e-05
SPD_1596	trpA	1475.77	-0.575754	0.207603	-2.77334	0.00554834	0.0245821
SPD_1597	trpB	2227.87	-0.437709	0.193194	-2.26565	0.0234728	0.074356
SPD_1598	trpF	717.858	-0.32975	0.214503	-1.53728	0.124225	0.251162
SPD_1599	trpC	972.451	-0.145139	0.225699	-0.643065	0.520182	0.663312
SPD_1600	trpD	1025.31	0.000911053	0.212182	0.00429373	0.996574	0.998901
SPD_1601	trpG	582.916	0.271886	0.260311	1.04447	0.29627	0.45481
SPD_1602	trpE	1083.65	0.426053	0.254589	1.67349	0.0942302	0.203642
SPD_1603		834.452	0.876806	0.246472	3.55743	0.000374498	0.00268782
SPD_1604		643.654	0.816269	0.299048	2.72955	0.00634202	0.0273508
SPD_1605		1281.7	0.773795	0.302064	2.56169	0.0104164	0.041079
SPD_1606		158.639	0.341154	0.334591	1.01961	0.307911	0.468613
SPD_1607		297.899	0.503516	0.283634	1.77523	0.0758593	0.174611
SPD_1608		133.356	0.560283	0.452927	1.23703	0.216077	0.364185
SPD_1609		183.428	0.480351	0.358978	1.33811	0.180862	0.327844
SPD_1610		66.8258	0.372985	0.482316	0.77332	0.439333	0.600494
SPD_1611		6.2207	0.883459	1.46109	0.604658	0.545406	NA
SPD_1612	galE-2	102.216	0.558405	0.393625	1.41862	0.156009	0.294885
SPD_1613	galT-1	167.973	1.06588	0.344969	3.08978	0.00200308	0.0109131
SPD_1614		31.4127	1.52814	0.896306	1.70493	0.0882074	0.194076
SPD_1615		33.3323	0.843943	0.700762	1.20432	0.228465	0.377861
SPD_1616		30.4294	1.30602	0.707073	1.84709	0.0647347	0.155155
SPD_1617		206.497	1.16184	0.334648	3.47181	0.000516955	0.00352799
SPD_1618		0.561229	-2.75839	4.89228	-0.563825	0.572873	NA
SPD_1619		37663.3	-0.649056	0.182022	-3.56581	0.000362731	0.00261301
SPD_1620		16389.7	-0.513953	0.174487	-2.94551	0.00322425	0.0162046
SPD_1621		26591.2	-0.244167	0.185446	-1.31665	0.187956	0.335697
SPD_1622		22424.1	-0.0762779	0.181471	-0.420331	0.674243	0.785519
SPD_1623		5126.54	0.212746	0.199783	1.06489	0.286928	0.444681
SPD_1624		1300.99	0.339707	0.2352	1.44433	0.148646	0.284004
SPD_1625		418.359	0.229265	0.373129	0.614438	0.538926	0.675394
SPD_1626	xth	11944.7	-0.152943	0.291212	-0.525196	0.599447	0.725963
SPD_1627		6095.54	-0.144823	0.270999	-0.534404	0.593062	0.720041
SPD_1628	xpt	69.8796	-0.0423077	0.54786	-0.0772236	0.938446	0.963262
SPD_1629	pbuX	216.979	-0.412493	0.318285	-1.29599	0.19498	0.344996
SPD_1630		515.175	0.374733	0.32084	1.16797	0.242817	0.394223
SPD_1631		896.328	0.286681	0.229544	1.24892	0.211696	0.360017
SPD_1632		733.832	-0.104487	0.271298	-0.385136	0.700137	0.804351
SPD_1633	galT-2	546.539	1.79441	0.334607	5.36275	8.19636e-08	1.57841e-06
SPD_1634	galK	436.923	1.83214	0.405215	4.52139	6.14345e-06	7.1982e-05
SPD_1635	galR	484.068	0.523245	0.275417	1.89983	0.0574556	0.144755
SPD_1636		1476.32	2.26362	0.241533	9.37189	7.1244e-21	1.38569e-18
SPD_1637		361.849	2.52066	0.325892	7.73464	1.03697e-14	9.15521e-13
SPD_1638		1034.22	4.1917	0.228201	18.3685	2.34836e-75	2.28378e-72
SPD_1639		672.133	0.151406	0.219211	0.690686	0.489763	0.64151
SPD_1640	pnuC	219.121	0.439931	0.352499	1.24803	0.212019	0.360154
SPD_1641		13.6834	0.235753	1.05813	0.222802	0.823689	0.893019
SPD_1642	proWX	24638.4	0.174886	0.168438	1.03828	0.29914	0.458492
SPD_1643	proV	8781.26	-0.036118	0.180248	-0.200379	0.841184	0.904924
SPD_1644		8833.71	-0.202713	0.227181	-0.892297	0.372234	0.5352
SPD_1645		4040.61	-0.350973	0.272958	-1.28582	0.198507	0.347765
SPD_1646		6532.6	-0.539529	0.233955	-2.30612	0.0211041	0.0687583
SPD_1647	pepA	22155	-0.63526	0.277799	-2.28676	0.02221	0.0715359
SPD_1648		11.1911	1.56273	1.11616	1.4001	0.161484	0.302588
SPD_1649		1012.87	2.95252	1.00901	2.92615	0.00343183	0.0170714
SPD_1650		1103.29	2.90637	0.987925	2.94189	0.00326218	0.0162818
SPD_1651		1090.52	3.04489	0.970553	3.13727	0.0017053	0.00947659
SPD_1652		1897.46	2.95843	1.07878	2.74239	0.00609937	0.0265398
SPD_1653		4499.35	-0.407276	0.183212	-2.22298	0.0262173	0.0811984
SPD_1654	rluB	13008.9	-0.442904	0.176523	-2.50905	0.0121057	0.0463507
SPD_1655	scpB	9069.95	-0.358249	0.166889	-2.14664	0.0318223	0.0936375
SPD_1656	scpA	13046	-0.388852	0.173251	-2.24444	0.0248041	0.0775626
SPD_1657		13394.8	-0.418527	0.193419	-2.16383	0.0304771	0.0905008
SPD_1658		11002.7	-0.414069	0.213923	-1.9356	0.0529163	0.135961
SPD_1659		9085.7	-0.335779	0.208332	-1.61175	0.107017	0.224539
SPD_1660		18583	-0.319244	0.208378	-1.53204	0.125512	0.252974
SPD_1661	murI	18662.3	-0.270881	0.223424	-1.21241	0.225356	0.373673
SPD_1662		13373.6	-0.228481	0.176162	-1.29699	0.194634	0.344775
SPD_1663	treC	104082	-0.366153	0.173268	-2.11322	0.0345822	0.0987762
SPD_1664		153502	-0.47897	0.198176	-2.4169	0.0156535	0.0563816
SPD_1665	treR	1498.14	0.318586	0.291105	1.0944	0.273778	0.431872
SPD_1666		23.3768	0.118048	0.851466	0.13864	0.889734	0.938467
SPD_1667	amiF	32943.5	0.356644	0.167014	2.13541	0.0327275	0.0954348
SPD_1668	amiE	41250.4	0.360555	0.175268	2.05716	0.0396706	0.109136
SPD_1669	amiD	26483.4	0.547865	0.164614	3.32817	0.000874188	0.00533008
SPD_1670	amiC	36134.8	0.741348	0.181105	4.09346	4.24984e-05	0.000403216
SPD_1671	amiA	60262.4	0.493752	0.199961	2.46924	0.0135401	0.0504513
SPD_1672		8927.58	-0.23126	0.258696	-0.893944	0.371352	0.535022
SPD_1673	gtfA	245.237	0.832746	0.302504	2.75285	0.00590796	0.0258225
SPD_1674		12.5245	0.976865	1.056	0.925065	0.354932	0.517498
SPD_1675	rafG	132.558	1.44067	0.374022	3.85183	0.000117238	0.000991424
SPD_1676	rafF	110.896	1.47097	0.437668	3.36092	0.000776826	0.00479659
SPD_1677	rafE	189.264	1.37583	0.316298	4.34978	1.36277e-05	0.000145637
SPD_1678	aga	213.385	1.77442	0.316705	5.60276	2.10964e-08	4.77122e-07
SPD_1679	msmR	558.157	0.989557	0.235058	4.20984	2.55548e-05	0.000257237
SPD_1680		526.955	1.27003	0.27402	4.6348	3.57274e-06	4.45448e-05
SPD_1681		4.05212	1.90406	1.97047	0.966294	0.333897	NA
SPD_1682		147.426	0.778368	0.93849	0.829383	0.406888	0.566497
SPD_1683		50.4687	-0.170819	0.995322	-0.171622	0.863735	0.918515
SPD_1684		131.576	-0.866121	1.00808	-0.859181	0.390241	0.550013
SPD_1685		2.20195	0.108263	3.39132	0.0319235	0.974533	NA
SPD_1686		0	NA	NA	NA	NA	NA
SPD_1687		114.253	-0.386171	0.730442	-0.528682	0.597026	0.72395
SPD_1688		1.74202	0.145131	2.95182	0.0491667	0.960786	NA
SPD_1689		11.7296	-1.87382	1.72555	-1.08593	0.277511	0.436698
SPD_1690		0	NA	NA	NA	NA	NA
SPD_1691		0	NA	NA	NA	NA	NA
SPD_1692		0	NA	NA	NA	NA	NA
SPD_1693		0	NA	NA	NA	NA	NA
SPD_1694		0	NA	NA	NA	NA	NA
SPD_1695		0	NA	NA	NA	NA	NA
SPD_1696		0	NA	NA	NA	NA	NA
SPD_1697		0	NA	NA	NA	NA	NA
SPD_1698		0	NA	NA	NA	NA	NA
SPD_1699	rrfB	0	NA	NA	NA	NA	NA
SPD_1700	rrlB	0	NA	NA	NA	NA	NA
SPD_1701		0	NA	NA	NA	NA	NA
SPD_1702	rrsB	0	NA	NA	NA	NA	NA
SPD_1703		3.38416	1.01147	1.83266	0.551914	0.581007	NA
SPD_1704	rumA-2	2969.39	-0.0893593	0.257163	-0.347481	0.72823	0.825894
SPD_1705	recX	333.365	-0.175544	0.298675	-0.587741	0.556706	0.690117
SPD_1706		7711.01	-0.310154	0.204	-1.52036	0.12842	0.256181
SPD_1707		645.731	-0.802777	0.253806	-3.16295	0.00156181	0.00875422
SPD_1708		19.82	-0.329337	0.840154	-0.391996	0.695061	0.800885
SPD_1709	groL	24386.2	0.220646	0.261809	0.842775	0.399354	0.559211
SPD_1710	groES	1568.6	0.224669	0.339015	0.662711	0.507515	0.656002
SPD_1711		296.916	0.213206	0.323662	0.658729	0.51007	0.657418
SPD_1712		5846.41	-0.430027	0.201949	-2.12938	0.0332228	0.0963998
SPD_1713		4642.74	-0.374599	0.214067	-1.74992	0.0801326	0.18123
SPD_1714		2378.95	-0.382574	0.213193	-1.7945	0.0727332	0.169624
SPD_1715		1040.96	-0.381587	0.222911	-1.71184	0.0869265	0.191909
SPD_1716		739.406	-0.173918	0.454723	-0.382469	0.702113	0.80567
SPD_1717		2428.8	-0.144435	0.465646	-0.310183	0.756422	0.849393
SPD_1718		1604.44	-0.0883061	0.417725	-0.211398	0.832577	0.898986
SPD_1719		329.946	0.217541	0.281983	0.771469	0.440429	0.601569
SPD_1720		116.186	0.46043	0.392601	1.17277	0.240888	0.392073
SPD_1721		63.8865	1.06787	0.523428	2.04015	0.041335	0.112758
SPD_1722		62.5017	0.676094	0.658573	1.0266	0.304607	0.465039
SPD_1723		4.43397	0.313672	1.73031	0.181281	0.856147	NA
SPD_1724		20.6423	1.95064	0.90133	2.16418	0.0304502	0.0905008
SPD_1725		19257.4	-0.189444	0.198359	-0.955055	0.33955	0.503373
SPD_1726	ply	50002.1	-0.79477	0.189269	-4.19916	2.67909e-05	0.000267222
SPD_1727		10312.4	-0.601891	0.246228	-2.44445	0.0145073	0.0533396
SPD_1728		10390.6	-0.630602	0.254037	-2.48233	0.0130528	0.0490109
SPD_1729		6960.12	-0.4073	0.328906	-1.23835	0.215587	0.364102
SPD_1730		360.284	-0.651451	0.262264	-2.48395	0.0129935	0.0490109
SPD_1731		70.0027	0.0593697	0.509414	0.116545	0.907221	0.94919
SPD_1732		102.647	0.0640471	0.571166	0.112134	0.910717	0.950551
SPD_1733		43.159	0.12077	0.639844	0.18875	0.850289	0.910188
SPD_1734		148.528	0.141343	0.362707	0.389688	0.696767	0.802375
SPD_1735		112.429	0.192216	0.379899	0.505966	0.612881	0.737657
SPD_1736		72.4846	0.374162	0.493855	0.757637	0.448669	0.609825
SPD_1737	lytA	21245.2	-0.119196	0.177232	-0.672542	0.501239	0.651242
SPD_1738	dinF	19120.7	-0.00614778	0.177212	-0.0346917	0.972326	0.986242
SPD_1739	recA	17072.5	-0.144973	0.199533	-0.726563	0.467493	0.625791
SPD_1740	cinA	5013.27	0.0464929	0.206578	0.225062	0.821931	0.89224
SPD_1741		6352.99	-0.106644	0.194644	-0.547893	0.583765	0.712311
SPD_1742		2865.56	-0.216636	0.196273	-1.10375	0.269703	0.426482
SPD_1743		1716.27	-0.0554869	0.205188	-0.27042	0.786837	0.869545
SPD_1744		272.79	0.227543	0.374346	0.607841	0.543293	0.67868
SPD_1745		919.991	0.365638	0.228521	1.60001	0.109595	0.229208
SPD_1746		92.4935	1.769	0.492733	3.59019	0.000330438	0.00241617
SPD_1747		322.06	1.0111	0.273935	3.691	0.00022337	0.00175184
SPD_1748		231.167	1.09217	0.326398	3.34614	0.000819451	0.00502786
SPD_1749		453.391	2.29372	0.271875	8.43666	3.26547e-17	4.55461e-15
SPD_1750	wrbA	62.1925	2.23862	0.563207	3.97477	7.04487e-05	0.000637315
SPD_1751		79.5344	2.2585	0.47118	4.79328	1.64076e-06	2.34653e-05
SPD_1752		235.218	2.24516	0.309011	7.26564	3.71284e-13	2.49016e-11
SPD_1753		295.112	1.77401	0.288319	6.15294	7.60573e-10	2.31143e-08
SPD_1754		535.376	0.464854	0.255054	1.82257	0.0683689	0.16197
SPD_1755		477.49	0.45959	0.23809	1.93032	0.0535674	0.13709
SPD_1756		89.8312	0.523507	0.583965	0.896471	0.370001	0.533471
SPD_1757	ndk	3623.94	0.310071	0.210232	1.4749	0.140239	0.273311
SPD_1758	rpoC	160952	-0.943625	0.195227	-4.83347	1.34173e-06	1.97702e-05
SPD_1759	rpoB	117088	-0.986008	0.194341	-5.07359	3.90374e-07	6.60241e-06
SPD_1760		10.9492	2.48455	1.25692	1.97669	0.0480765	0.125515
SPD_1761		10026.4	-0.150106	0.233793	-0.642049	0.520841	0.663312
SPD_1762		7839.67	0.0711544	0.180836	0.393475	0.693968	0.800575
SPD_1763		2229.04	-0.0899802	0.196721	-0.457399	0.647384	0.767782
SPD_1764	murA-2	18622.5	-0.125034	0.172839	-0.723414	0.469426	0.627514
SPD_1765		10021.7	0.256058	0.213007	1.20211	0.229322	0.378955
SPD_1766	coaD	2830.89	0.286747	0.216367	1.32528	0.185078	0.333003
SPD_1767		3048.71	0.501241	0.302246	1.65839	0.0972393	0.209215
SPD_1768	asnA	19781.1	0.16122	0.249457	0.646283	0.518096	0.662523
SPD_1769		26086.3	0.370461	0.336708	1.10025	0.271225	0.428192
SPD_1770		6.21763	1.40013	1.45503	0.962272	0.335913	NA
SPD_1771		5147.74	-0.76287	0.278501	-2.7392	0.00615885	0.0266199
SPD_1772		294.896	-0.0119116	0.391182	-0.0304504	0.975708	0.98687
SPD_1773		14685.2	0.206687	0.287412	0.71913	0.472061	0.629306
SPD_1774	pflA	14242	-0.244032	0.28251	-0.863801	0.387697	0.547688
SPD_1775	lysA	10266.1	0.20472	0.219746	0.93162	0.351533	0.514858
SPD_1776	purR	14108.1	-0.561884	0.266346	-2.1096	0.0348929	0.0993655
SPD_1777	cbf1	8529.41	-0.815157	0.175704	-4.63939	3.49442e-06	4.4134e-05
SPD_1778		12443.4	-0.827182	0.172531	-4.7944	1.63164e-06	2.34653e-05
SPD_1779		5527.62	-0.923023	0.207424	-4.44994	8.58937e-06	9.76978e-05
SPD_1780	rpe	4686.19	-0.831522	0.196317	-4.23562	2.27922e-05	0.000233321
SPD_1781	rsgA	5784.31	-0.91569	0.236107	-3.87829	0.000105195	0.000897388
SPD_1782	ksgA	5195.71	-0.938886	0.295407	-3.17828	0.00148149	0.00835219
SPD_1783		204.317	0.257531	0.397727	0.647507	0.517304	0.662523
SPD_1784		233.302	0.471515	0.401139	1.17544	0.239819	0.39066
SPD_1785		827.098	0.436754	0.258983	1.68642	0.0917148	0.199313
SPD_1786		1767.72	0.269138	0.226747	1.18695	0.235246	0.385146
SPD_1787		1812.49	0.013367	0.25283	0.0528694	0.957836	0.97641
SPD_1788		2255.95	-0.18194	0.323556	-0.562314	0.573902	0.704697
SPD_1789		864.803	0.308422	0.356207	0.865851	0.386572	0.547688
SPD_1790	rpmH	14679.5	-0.396488	0.2966	-1.33678	0.181295	0.328323
SPD_1791		15439.9	-0.291617	0.209764	-1.39022	0.164463	0.307052
SPD_1792		106.206	0.539942	0.419317	1.28767	0.19786	0.347327
SPD_1793		2990.67	-0.102858	0.313145	-0.328469	0.742557	0.838232
SPD_1794		8083.48	-0.325932	0.207814	-1.56839	0.116791	0.240889
SPD_1795		63.7644	0.0315908	0.476614	0.0662819	0.947153	0.967938
SPD_1796		2059.28	-0.0575237	0.208848	-0.275434	0.782983	0.866797
SPD_1797	ccpA	13932.9	0.030367	0.193055	0.157297	0.875011	0.926959
SPD_1798		2093	-0.369985	0.240548	-1.53809	0.124026	0.251162
SPD_1799		3186.95	-0.400233	0.300823	-1.33046	0.183366	0.330842
SPD_1800		2019.33	-0.538823	0.361004	-1.49257	0.13555	0.26766
SPD_1801		2484.66	-0.640582	0.385606	-1.66123	0.0966666	0.208444
SPD_1802		231.167	-0.378997	0.490053	-0.77338	0.439298	0.600494
SPD_1803		272.915	-0.337654	0.625693	-0.539649	0.589439	0.716985
SPD_1804		481.307	0.536468	1.16736	0.459557	0.645834	0.766411
SPD_1805		0	NA	NA	NA	NA	NA
SPD_1806		0	NA	NA	NA	NA	NA
SPD_1807		0	NA	NA	NA	NA	NA
SPD_1808		0	NA	NA	NA	NA	NA
SPD_1809		0	NA	NA	NA	NA	NA
SPD_1810		0	NA	NA	NA	NA	NA
SPD_1811		0	NA	NA	NA	NA	NA
SPD_1812		0	NA	NA	NA	NA	NA
SPD_1813	rrfC	0	NA	NA	NA	NA	NA
SPD_1814	rrlC	0	NA	NA	NA	NA	NA
SPD_1815		0	NA	NA	NA	NA	NA
SPD_1816	rrsC	0	NA	NA	NA	NA	NA
SPD_1817		0	NA	NA	NA	NA	NA
SPD_1818	comX2	0	NA	NA	NA	NA	NA
SPD_1819	nusG	9764.66	-0.216738	0.233037	-0.930057	0.352342	0.515654
SPD_1820	secE	1187.62	0.154375	0.331249	0.46604	0.641187	0.761538
SPD_1821	pbp2A	10210.1	0.179573	0.228463	0.786007	0.431864	0.592366
SPD_1822		2051.58	-0.506332	0.233985	-2.16395	0.0304683	0.0905008
SPD_1823	gap	313491	-0.762569	0.17892	-4.26207	2.02545e-05	0.000209298
SPD_1824		1258.52	0.188866	0.295133	0.639934	0.522215	0.663312
SPD_1825		6.18664	0.520609	1.53817	0.33846	0.735016	NA
SPD_1826	nadC	1080.36	-0.465151	0.263747	-1.76363	0.0777944	0.177386
SPD_1827		708.135	-0.444411	0.291157	-1.52636	0.12692	0.254494
SPD_1828		91.045	0.35719	0.556706	0.641613	0.521124	0.663312
SPD_1829		1705.1	0.0536481	0.236025	0.227298	0.820192	0.891712
SPD_1830		1025.43	0.31095	0.473822	0.656259	0.511658	0.658012
SPD_1831		1004.94	1.06338	0.315744	3.36785	0.000757569	0.00473785
SPD_1832		285.973	0.916067	0.419125	2.18567	0.02884	0.0875097
SPD_1833		372.529	1.2873	0.34951	3.68315	0.000230371	0.00179949
SPD_1834		48509.4	-0.684333	0.362868	-1.8859	0.0593083	0.148075
SPD_1835		55.8374	0.832946	0.570587	1.45981	0.144344	0.277419
SPD_1836		3579.03	0.785858	0.177519	4.42688	9.56052e-06	0.000107487
SPD_1837		4727.48	0.724979	0.184028	3.93951	8.16469e-05	0.000718567
SPD_1838	yajC-2	2352.54	0.656179	0.234005	2.80413	0.00504529	0.0230699
SPD_1839	tkt	37151	-0.0532633	0.24446	-0.217881	0.827522	0.896175
SPD_1840		52.777	0.758237	0.592054	1.28069	0.200303	0.34931
SPD_1841		73.8349	1.0689	0.550387	1.94208	0.052127	0.134287
SPD_1842	araD	37.9639	1.23294	0.654585	1.88354	0.0596275	0.148167
SPD_1843		20.2602	0.083399	0.861382	0.0968201	0.922869	0.955915
SPD_1844		14.7568	0.656242	1.05424	0.622478	0.533627	0.672244
SPD_1845		6.1451	2.12528	1.60121	1.32729	0.184412	NA
SPD_1846		11.2733	0.96897	1.40908	0.687662	0.491665	0.643532
SPD_1847		38.5121	0.680587	0.67385	1.01	0.312497	0.473738
SPD_1848		557.778	0.745729	0.265985	2.80365	0.00505284	0.0230699
SPD_1849		8735.1	-0.192787	0.214853	-0.897297	0.369561	0.533231
SPD_1850		5682.14	-0.462388	0.192287	-2.40468	0.0161867	0.0576962
SPD_1851	rnpA	3058.7	-0.564783	0.265927	-2.12383	0.0336846	0.097495
SPD_1852		14.678	-0.0391851	1.01323	-0.0386734	0.969151	0.985362
SPD_1853	ackA	12674.6	-0.216582	0.167167	-1.2956	0.195113	0.344996
SPD_1854		2866.14	-0.239085	0.194891	-1.22676	0.219912	0.368414
SPD_1855		30.618	2.05088	0.768729	2.66788	0.00763309	0.031723
SPD_1856		23.2	3.21177	0.918074	3.49838	0.000468088	0.00326319
SPD_1857		29.7104	2.50019	0.742359	3.3679	0.000757424	0.00473785
SPD_1858		35.2869	2.68285	0.730163	3.67431	0.000238491	0.00185546
SPD_1859		14.6335	1.48825	1.01662	1.46392	0.143217	0.275799
SPD_1860	clgD	45.3292	1.81015	0.752193	2.4065	0.0161061	0.0576914
SPD_1861	cglC	7.45675	2.49813	1.42561	1.75232	0.0797182	NA
SPD_1862	cglB	94.0023	2.27199	0.482749	4.70636	2.52181e-06	3.43001e-05
SPD_1863	cglA	130.173	1.95194	0.409792	4.76324	1.90505e-06	2.66569e-05
SPD_1864		2892.79	0.351959	0.253529	1.38824	0.165064	0.307519
SPD_1865		13965.7	0.523298	0.394233	1.32738	0.184383	0.332367
SPD_1866	nagA	26374.9	-0.75012	0.241607	-3.10471	0.00190468	0.010465
SPD_1867		19191.9	-0.0396235	0.175427	-0.225869	0.821304	0.89224
SPD_1868	tgt	20814.1	-0.31832	0.179971	-1.76873	0.0769397	0.176264
SPD_1869		3839.32	-0.785919	0.262911	-2.9893	0.00279618	0.014312
SPD_1870		1584.08	1.21244	0.296405	4.09049	4.30462e-05	0.000406431
SPD_1871		296.956	2.12571	0.300745	7.06815	1.57009e-12	8.48284e-11
SPD_1872		303.454	2.45946	0.360747	6.81768	9.25238e-12	4.49897e-10
SPD_1873		74.5897	2.42639	0.525524	4.61708	3.89181e-06	4.82138e-05
SPD_1874		21717.8	3.46164	0.215684	16.0496	5.74945e-58	3.72756e-55
SPD_1875		1689.11	0.346199	0.27661	1.25158	0.210723	0.360017
SPD_1876		3564.4	0.380124	0.266515	1.42628	0.153788	0.29268
SPD_1877	thrC	15705.1	0.330169	0.177558	1.8595	0.0629565	0.152459
SPD_1878		6772.37	0.55923	0.238715	2.34267	0.0191462	0.0643168
SPD_1879		264.306	-0.437143	0.666167	-0.656206	0.511691	0.658012
SPD_1880		1.51435	-1.21399	3.78398	-0.320823	0.748344	NA
SPD_1881		4.28417	-1.88178	2.09215	-0.899452	0.368412	NA
SPD_1882		3.05438	-1.24889	2.12425	-0.58792	0.556586	NA
SPD_1883		4.15494	-0.101569	1.88504	-0.0538818	0.957029	NA
SPD_1884		0.527976	-2.67888	4.8983	-0.546901	0.584447	NA
SPD_1885		0.527976	-2.67888	4.8983	-0.546901	0.584447	NA
SPD_1886		7863.46	-0.8042	0.427157	-1.88268	0.0597438	0.148216
SPD_1887		5456.69	-1.12338	0.392562	-2.86167	0.0042141	0.0200402
SPD_1888		95.389	-1.5553	0.709115	-2.1933	0.0282859	0.0865034
SPD_1889		1.0892	-3.71819	4.08957	-0.90919	0.36325	NA
SPD_1890	rrfD	0	NA	NA	NA	NA	NA
SPD_1891	rrlD	0	NA	NA	NA	NA	NA
SPD_1892		0	NA	NA	NA	NA	NA
SPD_1893	rrsD	0	NA	NA	NA	NA	NA
SPD_1894		42.9942	0.724964	0.651904	1.11207	0.266108	0.422859
SPD_1895		4397.45	0.117134	0.188234	0.62228	0.533758	0.672244
SPD_1896	gltX	14729.8	0.182083	0.173907	1.04701	0.295094	0.45363
SPD_1897	pgi	58027.9	-0.518056	0.261218	-1.98323	0.0473416	0.124264
SPD_1898		60.4906	1.11516	0.540863	2.06182	0.039225	0.108678
SPD_1899		1040.44	0.0593646	0.368672	0.161023	0.872076	0.924353
SPD_1900		14601.1	1.21449	0.173889	6.98427	2.86345e-12	1.42805e-10
SPD_1901		9.04249	-0.615641	1.47916	-0.416208	0.677258	0.786897
SPD_1902		13565.1	1.08041	0.231099	4.67511	2.93795e-06	3.80954e-05
SPD_1903	mutS	16150.7	-0.462678	0.210723	-2.19567	0.0281156	0.0861179
SPD_1904	argR	1832.68	-0.669198	0.328727	-2.03572	0.041778	0.113648
SPD_1905	argS	19273.5	-0.671474	0.212219	-3.16406	0.00155587	0.00874613
SPD_1906		1.56653	3.92664	3.53127	1.11196	0.266153	NA
SPD_1907		5978.56	-0.845516	0.188399	-4.48789	7.19316e-06	8.3278e-05
SPD_1908		10634.2	-0.917856	0.177207	-5.17956	2.22413e-07	3.86245e-06
SPD_1909	pnpS	17220.9	-0.8111	0.179082	-4.52921	5.92054e-06	6.97907e-05
SPD_1910	pstS	854.075	0.888754	0.275007	3.23175	0.00123033	0.00712203
SPD_1911	pstC	402.299	0.871543	0.307174	2.83729	0.00454983	0.0214792
SPD_1912	pstA	404.785	0.781783	0.271035	2.88444	0.00392112	0.0189716
SPD_1913	pstB	383.384	0.983413	0.330079	2.97933	0.00288882	0.0146704
SPD_1914	phoU	364.308	0.578548	0.310776	1.86162	0.062656	0.152259
SPD_1915		19.7922	1.13236	0.881525	1.28455	0.19895	0.347765
SPD_1916		47.7732	0.970489	0.692393	1.40164	0.161021	0.302304
SPD_1917		3.32819	1.0305	1.92434	0.535507	0.592299	NA
SPD_1918	gpsA	18491.3	0.0572985	0.223186	0.25673	0.797387	0.876225
SPD_1919	galU	23849	-0.160536	0.213462	-0.75206	0.452015	0.613516
SPD_1920		3824.18	1.33912	0.199113	6.72546	1.75037e-11	8.30358e-10
SPD_1921		2788.29	1.42083	0.177299	8.01379	1.11223e-15	1.20182e-13
SPD_1922		7527.05	1.42259	0.175847	8.0899	5.97156e-16	7.25917e-14
SPD_1923		8990.36	0.830908	0.167036	4.97442	6.54449e-07	1.05199e-05
SPD_1924		4843.36	-0.647116	0.173466	-3.73051	0.000191094	0.00154223
SPD_1925	pbp1B	20947.3	-0.616215	0.189627	-3.24962	0.00115561	0.00677007
SPD_1926	tyrS	41205.3	0.285602	0.184606	1.54708	0.121843	0.248411
SPD_1927		15371.2	-0.195098	0.190393	-1.02471	0.305498	0.466035
SPD_1928		3040.13	-0.588335	0.210932	-2.78921	0.0052836	0.0237884
SPD_1929	rrmA	1291.42	-0.468158	0.204006	-2.29483	0.0217429	0.0704831
SPD_1930		7.05942	1.0214	1.54779	0.659907	0.509313	NA
SPD_1931		881.161	0.310627	0.338852	0.916704	0.359298	0.521907
SPD_1932	malP	104172	1.51397	0.240424	6.29709	3.03283e-10	1.05337e-08
SPD_1933	malQ	69549.6	1.09855	0.334157	3.28753	0.00101071	0.00604874
SPD_1934	malX	26010	0.194821	0.237171	0.821436	0.411398	0.571968
SPD_1935	malC	14463.2	0.248333	0.165288	1.50242	0.132987	0.263939
SPD_1936	malD	11335	0.194923	0.167899	1.16095	0.245662	0.397184
SPD_1937	malA	4061.4	0.339981	0.19055	1.78421	0.0743901	0.171998
SPD_1938	malR	5619.17	0.323572	0.179736	1.80026	0.0718189	0.167692
SPD_1939		13.1878	0.184338	1.00141	0.184078	0.853952	0.912603
SPD_1940		8814.62	-0.287753	0.18522	-1.55357	0.120287	0.246791
SPD_1941	aspS	21341.8	-0.437939	0.202009	-2.16792	0.0301645	0.0904555
SPD_1942		88.8258	0.345813	0.50004	0.691571	0.489207	0.64151
SPD_1943		750.462	0.0290036	0.218938	0.132474	0.89461	0.940549
SPD_1944		1462.6	0.297471	0.195084	1.52483	0.127301	0.254995
SPD_1945		735.881	0.416704	0.322302	1.2929	0.196046	0.34539
SPD_1946		221.91	0.558665	0.35983	1.55258	0.120523	0.247016
SPD_1947		375.925	0.297103	0.272156	1.09166	0.274981	0.433068
SPD_1948		227.119	0.21465	0.382617	0.561005	0.574794	0.705346
SPD_1949		373.601	-0.647751	0.247631	-2.61579	0.00890208	0.0359223
SPD_1950	hisS	11591.8	-0.587256	0.196715	-2.98531	0.00283292	0.014462
SPD_1951		113.723	0.164398	0.391538	0.419877	0.674575	0.785519
SPD_1952		299.05	-0.368133	0.332395	-1.10752	0.26807	0.42459
SPD_1953		35.6381	-0.607764	0.703438	-0.863991	0.387593	0.547688
SPD_1954		503.334	0.388625	0.347988	1.11678	0.26409	0.420339
SPD_1955		9.70544	1.1517	1.31388	0.876566	0.380722	0.542494
SPD_1956	ilvD	28156.9	-0.784923	0.288339	-2.72223	0.00648435	0.0277188
SPD_1957		348.39	0.444137	0.332558	1.33552	0.181706	0.328663
SPD_1958		227.981	0.939627	0.396629	2.36903	0.0178347	0.0613957
SPD_1959		420.073	0.645268	0.331942	1.94392	0.0519052	0.134128
SPD_1960		38.41	0.367594	0.596372	0.616384	0.537641	0.675089
SPD_1961		423.663	0.403247	0.290193	1.38958	0.164656	0.307052
SPD_1962		3522.42	0.380669	0.226529	1.68044	0.0928708	0.201375
SPD_1963	rpmF	9316.88	-0.206225	0.234173	-0.880651	0.378507	0.541719
SPD_1964	rpmG	14290.9	-0.266057	0.197968	-1.34394	0.178969	0.326236
SPD_1965	pcpA	853.286	-1.6582	0.232155	-7.14267	9.15367e-13	5.23644e-11
SPD_1966		12.0694	2.39474	1.15361	2.07587	0.0379059	0.105782
SPD_1967		3.53775	1.70798	1.87356	0.911624	0.361967	NA
SPD_1968		2.92127	1.26915	2.63375	0.481879	0.629892	NA
SPD_1969		67.1799	-0.638401	0.510249	-1.25116	0.210878	0.360017
SPD_1970		21.383	-1.12147	0.850637	-1.31838	0.187375	0.335276
SPD_1971		125.587	-0.719669	0.398215	-1.80723	0.0707258	0.166606
SPD_1972		45.7782	-0.614338	0.600512	-1.02302	0.306297	0.466551
SPD_1973		680.092	-0.205213	0.244971	-0.837704	0.402197	0.561171
SPD_1974		340.732	-0.145009	0.33505	-0.432798	0.665162	0.78002
SPD_1975	arcA	6689.67	-0.365364	0.291184	-1.25475	0.209568	0.358812
SPD_1976	argF	8570.23	-0.258936	0.221479	-1.16912	0.242355	0.393801
SPD_1977	arcC	2880.01	0.515439	0.184498	2.79373	0.00521039	0.0235976
SPD_1978		3516.48	0.679039	0.195765	3.46865	0.000523082	0.00355733
SPD_1979		4069.27	0.469292	0.194879	2.40812	0.016035	0.0575426
SPD_1980		12.3058	-0.479171	1.12702	-0.425165	0.670716	0.783039
SPD_1981		155.808	1.25728	0.435588	2.88641	0.0038967	0.0189005
SPD_1982		40.0298	1.13057	0.59797	1.89068	0.0586668	0.147045
SPD_1983		3.64129	-1.60767	1.81907	-0.883784	0.376813	NA
SPD_1984		15665.4	1.48316	0.317371	4.67325	2.96467e-06	3.81873e-05
SPD_1985		142.409	0.717391	0.349157	2.05464	0.0399139	0.109651
SPD_1986	fucI	211.317	0.914286	0.3184	2.8715	0.00408527	0.0196679
SPD_1987		153.658	1.21453	0.401086	3.0281	0.002461	0.0129369
SPD_1988		73.5938	1.90072	0.518977	3.66243	0.000249838	0.00190563
SPD_1989		100.221	1.13249	0.432451	2.61877	0.00882471	0.0356841
SPD_1990		52.0341	1.02681	0.569946	1.80159	0.0716101	0.167692
SPD_1991		11.3592	2.57113	1.30331	1.97277	0.0485223	0.126509
SPD_1992		6.94463	1.35622	1.42859	0.949335	0.34245	NA
SPD_1993	fucU	10.9656	2.41709	1.31048	1.84443	0.0651199	0.1556
SPD_1994	fucA	43.6935	1.91908	0.647506	2.9638	0.00303869	0.0153116
SPD_1995	fucK	64.2062	1.39548	0.506249	2.75651	0.00584221	0.0256503
SPD_1996		703.244	1.01889	0.242976	4.19337	2.74845e-05	0.000272741
SPD_1997	adcA	9800.5	-0.672269	0.184216	-3.64936	0.000262895	0.00198961
SPD_1998	adcB	3830.1	-0.762544	0.172888	-4.41063	1.03069e-05	0.00011397
SPD_1999	adcC	3052.05	-0.588443	0.174937	-3.36373	0.000768961	0.00477418
[truncated: 70 more rows]

## Sheet: mntE_BHI_vs_Ca
locus tag	gene	baseMean	log2FoldChange	lfcSE	stat	pvalue	padj
SPD_0001	dnaA	5072.36	-0.270853	0.222358	-1.21809	0.223189	0.998827
SPD_0002	dnaN	5517.16	-0.166531	0.262348	-0.634772	0.525577	0.998827
SPD_0003		264.646	0.0264723	0.28369	0.0933141	0.925654	0.998827
SPD_0004		9039.54	0.0601331	0.115679	0.519825	0.603185	0.998827
SPD_0005	pth	981.847	-0.0699309	0.213972	-0.326822	0.743802	0.998827
SPD_0006	mfd	6848.65	-0.041932	0.249572	-0.168016	0.866571	0.998827
SPD_0007		858.521	0.0176392	0.270472	0.0652163	0.948002	0.998827
SPD_0008		1195.35	0.0159576	0.247184	0.0645577	0.948526	0.998827
SPD_0009		175.843	-0.143264	0.250202	-0.572594	0.56692	0.998827
SPD_0010		5064.46	0.0152193	0.263329	0.0577959	0.953911	0.998827
SPD_0011	tilS	5320.05	-0.0264385	0.218833	-0.120816	0.903837	0.998827
SPD_0012	hpt	7409.39	0.0695627	0.102638	0.677749	0.497931	0.998827
SPD_0013	ftsH	54869.9	0.0961475	0.0983743	0.977364	0.328389	0.998827
SPD_0014	comX1	0	NA	NA	NA	NA	NA
SPD_0015		0	NA	NA	NA	NA	NA
SPD_0016	rrsA	0	NA	NA	NA	NA	NA
SPD_0017		0	NA	NA	NA	NA	NA
SPD_0018	rrlA	0	NA	NA	NA	NA	NA
SPD_0019	rrfA	0	NA	NA	NA	NA	NA
SPD_0020		144.068	0.19538	0.526589	0.371029	0.710616	0.998827
SPD_0021		60.2761	-0.0371934	0.459299	-0.0809786	0.935459	0.998827
SPD_0022		4.52427	-1.57369	1.52232	-1.03375	0.301255	0.998827
SPD_0023		86.7012	0.385561	0.494375	0.779897	0.435452	0.998827
SPD_0024	purA	15581.6	-0.0725834	0.189233	-0.383566	0.7013	0.998827
SPD_0025		258.313	-0.0359243	0.233192	-0.154055	0.877567	0.998827
SPD_0026	scRNA	16.0631	-0.171342	0.823677	-0.208021	0.835212	0.998827
SPD_0027	dut	909.345	0.160552	0.264088	0.607951	0.54322	0.998827
SPD_0028		1558.92	0.150119	0.195878	0.766389	0.443445	0.998827
SPD_0029	radA	5112.38	0.152294	0.219899	0.692566	0.488582	0.998827
SPD_0030		3720.37	0.0565433	0.103392	0.546883	0.584459	0.998827
SPD_0031		3483.08	0.0979447	0.102348	0.956976	0.338579	0.998827
SPD_0032		497.377	0.0714735	0.170249	0.419819	0.674618	0.998827
SPD_0033	prsA	16045.2	0.149086	0.161236	0.924644	0.355151	0.998827
SPD_0034		11.8459	-0.144368	0.70664	-0.204301	0.838118	0.998827
SPD_0035		81.8943	0.00766101	0.303062	0.0252787	0.979833	0.998827
[truncated: 2,034 more rows]

## Sheet: mntE_BHI_vs_Mn
locus tag	gene	baseMean	log2FoldChange	lfcSE	stat	pvalue	padj
[truncated: 2,069 more rows]

[truncated: 1 more sheets: mntE_Mn_vs_Mn_Ca]
